# Supplementary material for: A dataset from the Cryptogamia-Lichenes section of the Herbarium Universitatis Taurinensis (TO)
Source: Biodivers Data J. 2025 Feb 6;13:e134717. doi: 10.3897/BDJ.12.e134717 (PMC11826221; doi:10.3897/BDJ.12.e134717)
Supplement: Supplementary material 2 — Table of taxa and the number of specimens in the Herbarium [file bdj-13-e134717-s002.tsv]

kingdom	phylum	class	order	family	genus	scientificName	number of taxa
Fungi	Ascomycota	Arthoniomycetes	Arthoniales	Arthoniaceae	Arthonia	Arthonia atra (Pers.) A. Schneid.	3
Fungi	Ascomycota	Arthoniomycetes	Arthoniales	Arthoniaceae	Arthonia	Arthonia radiata (Pers.) Ach.	7
Fungi	Ascomycota	Arthoniomycetes	Arthoniales	Arthoniaceae	Coniocarpon	Coniocarpon cinnabarinum DC.	1
Fungi	Ascomycota	Arthoniomycetes	Arthoniales	Chrysotrichaceae	Chrysothrix	Chrysothrix candelaris (L.) J.R. Laundon	3
Fungi	Ascomycota	Arthoniomycetes	Arthoniales	Chrysotrichaceae	Chrysothrix	Chrysothrix chlorina (Ach.) J.R. Laundon	1
Fungi	Ascomycota	Arthoniomycetes	Arthoniales	Lecanographaceae	Alyxoria	Alyxoria varia (Pers.) Ertz & Tehler	1
Fungi	Ascomycota	Arthoniomycetes	Arthoniales	Roccellaceae	Diromma	Diromma dirinellum (Nyl.) Ertz & Tehler	1
Fungi	Ascomycota	Arthoniomycetes	Arthoniales	Roccellaceae	Roccella	Roccella phycopsis Ach.	3
Fungi	Ascomycota	Coniocybomycetes	Coniocybales	Coniocybaceae	Chaenotheca	Chaenotheca chrysocephala (Ach.) Th. Fr.	5
Fungi	Ascomycota	Coniocybomycetes	Coniocybales	Coniocybaceae	Chaenotheca	Chaenotheca furfuracea (L.) Tibell	3
Fungi	Ascomycota	Coniocybomycetes	Coniocybales	Coniocybaceae	Chaenotheca	Chaenotheca trichialis (Ach.) Th. Fr.	1
Fungi	Ascomycota	Dothideomycetes	Capnodiales	Cystocoleaceae	Cystocoleus	Cystocoleus ebeneus (Dillwyn) Thwaites	1
Fungi	Ascomycota	Dothideomycetes	Capnodiales	Racodiaceae	Racodium	Racodium rupestre Pers.	1
Fungi	Ascomycota	Dothideomycetes	Eremithallales	Melaspileaceae	Melaspilea	Melaspilea enteroleuca (Ach.) Ertz & Diederich	1
Fungi	Ascomycota	Dothideomycetes	Monoblastiales	Monoblastiaceae	Acrocordia	Acrocordia conoidea var. conoidea (Fr.) Körb.	1
Fungi	Ascomycota	Dothideomycetes	Monoblastiales	Monoblastiaceae	Acrocordia	Acrocordia gemmata var. gemmata (Ach.) A. Massal.	1
Fungi	Ascomycota	Dothideomycetes	Monoblastiales	Monoblastiaceae	Anisomeridium	Anisomeridium polypori (Ellis & Everh.) M.E. Barr	1
Fungi	Ascomycota	Dothideomycetes	Trypetheliales	Trypetheliaceae	Arthopyrenia	Arthopyrenia cerasi (Schrad.) A. Massal.	1
Fungi	Ascomycota	Dothideomycetes	Trypetheliales	Trypetheliaceae	Arthopyrenia	Arthopyrenia salicis A. Massal.	1
Fungi	Ascomycota	Dothideomycetes	Trypetheliales	Trypetheliaceae	Arthopyrenia	Arthopyrenia subcerasi (Vain.) Zahlbr.	1
Fungi	Ascomycota	Dothideomycetes	Trypetheliales	Trypetheliaceae	Arthopyrenia	Arthopyrenia tuscanensis Coppins & Ravera	1
Fungi	Ascomycota	Eurotiomycetes	Mycocaliciales	Sphinctrinaceae	Chaenothecopsis	Chaenothecopsis pusilla (Ach.) A.F.W. Schmidt	2
Fungi	Ascomycota	Eurotiomycetes	Mycocaliciales	Sphinctrinaceae	Mycocalicium	Mycocalicium subtile (Pers.) Szatala	1
Fungi	Ascomycota	Eurotiomycetes	Mycocaliciales	Sphinctrinaceae	Phaeocalicium	Phaeocalicium A.F.W. Schmidt	1
Fungi	Ascomycota	Eurotiomycetes	Mycocaliciales	Sphinctrinaceae	Sphinctrina	Sphinctrina turbinata (Pers.) Fr.:Fr.	1
Fungi	Ascomycota	Eurotiomycetes	Pyrenulales	Pyrenulaceae	Pyrenula	Pyrenula nitida (Weigel) Ach.	2
Fungi	Ascomycota	Eurotiomycetes	Verrucariales	Verrucariaceae	Bagliettoa	Bagliettoa baldensis (A. Massal.) Vězda	2
Fungi	Ascomycota	Eurotiomycetes	Verrucariales	Verrucariaceae	Bagliettoa	Bagliettoa marmorea (Scop.) Gueidan & Cl. Roux	2
Fungi	Ascomycota	Eurotiomycetes	Verrucariales	Verrucariaceae	Catapyrenium	Catapyrenium cinereum (Pers.) Körb.	1
Fungi	Ascomycota	Eurotiomycetes	Verrucariales	Verrucariaceae	Dermatocarpon	Dermatocarpon Eschw.	1
Fungi	Ascomycota	Eurotiomycetes	Verrucariales	Verrucariaceae	Dermatocarpon	Dermatocarpon intestiniforme (Körb.) Hasse	2
Fungi	Ascomycota	Eurotiomycetes	Verrucariales	Verrucariaceae	Dermatocarpon	Dermatocarpon leptophyllodes (Nyl.) Zahlbr.	1
Fungi	Ascomycota	Eurotiomycetes	Verrucariales	Verrucariaceae	Dermatocarpon	Dermatocarpon luridum (With.) J.R. Laundon	1
Fungi	Ascomycota	Eurotiomycetes	Verrucariales	Verrucariaceae	Dermatocarpon	Dermatocarpon miniatum var. miniatum (L.) W. Mann	6
Fungi	Ascomycota	Eurotiomycetes	Verrucariales	Verrucariaceae	Dermatocarpon	Dermatocarpon rivulorum (Arnold) Dalla Torre & Sarnth.	3
Fungi	Ascomycota	Eurotiomycetes	Verrucariales	Verrucariaceae	Heteroplacidium	Heteroplacidium compactum (A. Massal.) Gueidan & Cl. Roux	2
Fungi	Ascomycota	Eurotiomycetes	Verrucariales	Verrucariaceae	Normandina	Normandina pulchella (Borrer) Nyl.	3
Fungi	Ascomycota	Eurotiomycetes	Verrucariales	Verrucariaceae	Parabagliettoa	Parabagliettoa impressa (Müll. Arg.) Orange	2
Fungi	Ascomycota	Eurotiomycetes	Verrucariales	Verrucariaceae	Placidium	Placidium squamulosum (Ach.) Breuss	1
Fungi	Ascomycota	Eurotiomycetes	Verrucariales	Verrucariaceae	Placopyrenium	Placopyrenium fuscellum (Turner) Gueidan & Cl. Roux	2
Fungi	Ascomycota	Eurotiomycetes	Verrucariales	Verrucariaceae	Polyblastia	Polyblastia cupularis f. cupularis A. Massal.	3
Fungi	Ascomycota	Eurotiomycetes	Verrucariales	Verrucariaceae	Polyblastia	Polyblastia dermatodes A. Massal.	1
Fungi	Ascomycota	Eurotiomycetes	Verrucariales	Verrucariaceae	Staurothele	Staurothele areolata (Ach.) Lettau	3
Fungi	Ascomycota	Eurotiomycetes	Verrucariales	Verrucariaceae	Staurothele	Staurothele frustulenta Vain.	2
Fungi	Ascomycota	Eurotiomycetes	Verrucariales	Verrucariaceae	Thelidium	Thelidium absconditum (Hepp) Rabenh.	2
Fungi	Ascomycota	Eurotiomycetes	Verrucariales	Verrucariaceae	Thelidium	Thelidium olivaceum auct.	1
Fungi	Ascomycota	Eurotiomycetes	Verrucariales	Verrucariaceae	Thelidium	Thelidium pyrenophorum (Ach.) Körb.	1
Fungi	Ascomycota	Eurotiomycetes	Verrucariales	Verrucariaceae	Verrucaria	Verrucaria Schrad.	1
Fungi	Ascomycota	Eurotiomycetes	Verrucariales	Verrucariaceae	Verrucaria	Verrucaria dolosa Hepp	1
Fungi	Ascomycota	Eurotiomycetes	Verrucariales	Verrucariaceae	Verrucaria	Verrucaria hochstetteri Fr.	2
Fungi	Ascomycota	Eurotiomycetes	Verrucariales	Verrucariaceae	Verrucaria	Verrucaria macrostoma DC. f. furfuracea B. de Lesd.	3
Fungi	Ascomycota	Eurotiomycetes	Verrucariales	Verrucariaceae	Verrucaria	Verrucaria macrostoma f. macrostoma DC.	5
Fungi	Ascomycota	Eurotiomycetes	Verrucariales	Verrucariaceae	Verrucaria	Verrucaria nigrescens f. nigrescens Pers.	1
Fungi	Ascomycota	Eurotiomycetes	Verrucariales	Verrucariaceae	Verruculopsis	Verruculopsis lecideoides var. lecideoides (A. Massal.) Gueidan & Cl. Roux	2
Fungi	Ascomycota	Incertae	Incertae	Strangosporaceae	Strangospora	Strangospora moriformis (Ach.) Stein	2
Fungi	Ascomycota	Lecanoromycetes	Acarosporales	Acarosporaceae	Acarospora	Acarospora A. Massal.	17
Fungi	Ascomycota	Lecanoromycetes	Acarosporales	Acarosporaceae	Acarospora	Acarospora badiofusca (Nyl.) Th. Fr.	3
Fungi	Ascomycota	Lecanoromycetes	Acarosporales	Acarosporaceae	Acarospora	Acarospora cervina A. Massal.	1
Fungi	Ascomycota	Lecanoromycetes	Acarosporales	Acarosporaceae	Acarospora	Acarospora fuscata (Schrad.) Arnold	13
Fungi	Ascomycota	Lecanoromycetes	Acarosporales	Acarosporaceae	Acarospora	Acarospora glaucocarpa (Ach.) Körb.	1
Fungi	Ascomycota	Lecanoromycetes	Acarosporales	Acarosporaceae	Acarospora	Acarospora irregularis H. Magn.	2
Fungi	Ascomycota	Lecanoromycetes	Acarosporales	Acarosporaceae	Acarospora	Acarospora macrospora (Hepp) Bagl.	1
Fungi	Ascomycota	Lecanoromycetes	Acarosporales	Acarosporaceae	Acarospora	Acarospora paupera H. Magn.	1
Fungi	Ascomycota	Lecanoromycetes	Acarosporales	Acarosporaceae	Acarospora	Acarospora praeruptorum H. Magn.	1
Fungi	Ascomycota	Lecanoromycetes	Acarosporales	Acarosporaceae	Acarospora	Acarospora privigna (Ach.) A. Schneid.	12
Fungi	Ascomycota	Lecanoromycetes	Acarosporales	Acarosporaceae	Acarospora	Acarospora sinopica (Wahlenb.) Körb.	2
Fungi	Ascomycota	Lecanoromycetes	Acarosporales	Acarosporaceae	Acarospora	Acarospora veronensis A. Massal.	3
Fungi	Ascomycota	Lecanoromycetes	Acarosporales	Acarosporaceae	Myriospora	Myriospora smaragdula (Ach.) Uloth	1
Fungi	Ascomycota	Lecanoromycetes	Acarosporales	Acarosporaceae	Pleopsidium	Pleopsidium chlorophanum (Wahlenb.) Zopf	1
Fungi	Ascomycota	Lecanoromycetes	Acarosporales	Acarosporaceae	Pleopsidium	Pleopsidium flavum (Trevis.) Körb.	5
Fungi	Ascomycota	Lecanoromycetes	Acarosporales	Acarosporaceae	Polysporina	Polysporina Vezda	1
Fungi	Ascomycota	Lecanoromycetes	Acarosporales	Acarosporaceae	Sarcogyne	Sarcogyne Flot.	5
Fungi	Ascomycota	Lecanoromycetes	Acarosporales	Acarosporaceae	Sarcogyne	Sarcogyne pruinosa (Schaer.) A.Massal.	5
Fungi	Ascomycota	Lecanoromycetes	Acarosporales	Eigleraceae	Eiglera	Eiglera flavida (Hepp) Hafellner	2
Fungi	Ascomycota	Lecanoromycetes	Baeomycetales	Baeomycetaceae	Ainoa	Ainoa mooreana (Carroll) Lumbsch & I. Schmitt	1
Fungi	Ascomycota	Lecanoromycetes	Baeomycetales	Baeomycetaceae	Baeomyces	Baeomyces placophyllus Ach.	2
Fungi	Ascomycota	Lecanoromycetes	Baeomycetales	Baeomycetaceae	Baeomyces	Baeomyces rufus (Huds.) Rebent.	2
Fungi	Ascomycota	Lecanoromycetes	Caliciales	Caliciaceae	Acolium	Acolium karelicum (Vain.) M. Prieto & Wedin	1
Fungi	Ascomycota	Lecanoromycetes	Caliciales	Caliciaceae	Amandinea	Amandinea M. Choisy ex Scheid. & M. Mayrhofer	1
Fungi	Ascomycota	Lecanoromycetes	Caliciales	Caliciaceae	Amandinea	Amandinea punctata (Hoffm.) Coppins & Scheid.	12
Fungi	Ascomycota	Lecanoromycetes	Caliciales	Caliciaceae	Buellia	Buellia De Not.	1
Fungi	Ascomycota	Lecanoromycetes	Caliciales	Caliciaceae	Buellia	Buellia aethalea (Ach.) Th. Fr.	1
Fungi	Ascomycota	Lecanoromycetes	Caliciales	Caliciaceae	Buellia	Buellia disciformis (Fr.) Mudd	1
Fungi	Ascomycota	Lecanoromycetes	Caliciales	Caliciaceae	Buellia	Buellia elegans Poelt	1
Fungi	Ascomycota	Lecanoromycetes	Caliciales	Caliciaceae	Buellia	Buellia epigaea (Pers.) Tuck.	2
Fungi	Ascomycota	Lecanoromycetes	Caliciales	Caliciaceae	Buellia	Buellia erubescens Arnold	1
Fungi	Ascomycota	Lecanoromycetes	Caliciales	Caliciaceae	Buellia	Buellia griseovirens (Sm.) Almb.	1
Fungi	Ascomycota	Lecanoromycetes	Caliciales	Caliciaceae	Buellia	Buellia leptocline (Flot.) A. Massal.	1
Fungi	Ascomycota	Lecanoromycetes	Caliciales	Caliciaceae	Buellia	Buellia schaereri De Not.	1
Fungi	Ascomycota	Lecanoromycetes	Caliciales	Caliciaceae	Buellia	Buellia spuria (Schaer.) Anzi	2
Fungi	Ascomycota	Lecanoromycetes	Caliciales	Caliciaceae	Calicium	Calicium adspersum Pers.	1
Fungi	Ascomycota	Lecanoromycetes	Caliciales	Caliciaceae	Calicium	Calicium corynellum (Ach.) Ach.	1
Fungi	Ascomycota	Lecanoromycetes	Caliciales	Caliciaceae	Calicium	Calicium lenticulare Ach.	4
Fungi	Ascomycota	Lecanoromycetes	Caliciales	Caliciaceae	Calicium	Calicium notarisii (Tul.) M. Prieto & Wedin	1
Fungi	Ascomycota	Lecanoromycetes	Caliciales	Caliciaceae	Calicium	Calicium pinicola (Tibell) M. Prieto & Wedin	2
Fungi	Ascomycota	Lecanoromycetes	Caliciales	Caliciaceae	Calicium	Calicium quercinum Pers.	1
Fungi	Ascomycota	Lecanoromycetes	Caliciales	Caliciaceae	Calicium	Calicium salicinum Pers.	1
Fungi	Ascomycota	Lecanoromycetes	Caliciales	Caliciaceae	Calicium	Calicium tigillare (Ach.) Pers.	4
Fungi	Ascomycota	Lecanoromycetes	Caliciales	Caliciaceae	Calicium	Calicium trabinellum (Ach.) Ach.	4
Fungi	Ascomycota	Lecanoromycetes	Caliciales	Caliciaceae	Dimelaena	Dimelaena oreina (Ach.) Norman	7
Fungi	Ascomycota	Lecanoromycetes	Caliciales	Caliciaceae	Diploicia	Diploicia canescens (Dicks.) A. Massal.	2
Fungi	Ascomycota	Lecanoromycetes	Caliciales	Caliciaceae	Diplotomma	Diplotomma alboatrum (Hoffm.) Flot.	1
Fungi	Ascomycota	Lecanoromycetes	Caliciales	Caliciaceae	Diplotomma	Diplotomma chlorophaeum (Leight.) Kr.P. Singh & S.R. Singh	1
Fungi	Ascomycota	Lecanoromycetes	Caliciales	Caliciaceae	Diplotomma	Diplotomma hedinii (H. Magn.) P. Clerc & Cl. Roux	2
Fungi	Ascomycota	Lecanoromycetes	Caliciales	Caliciaceae	Monerolechia	Monerolechia badia (Fr.) Kalb	2
Fungi	Ascomycota	Lecanoromycetes	Caliciales	Caliciaceae	Tetramelas	Tetramelas insignis (Hepp) Kalb	2
Fungi	Ascomycota	Lecanoromycetes	Caliciales	Caliciaceae	Tetramelas	Tetramelas thiopolizus (Nyl.) Giralt & P. Clerc	2
Fungi	Ascomycota	Lecanoromycetes	Caliciales	Caliciaceae	Tetramelas	Tetramelas triphragmioides (Anzi) A. Nordin & Tibell	1
Fungi	Ascomycota	Lecanoromycetes	Caliciales	Physciaceae	Anaptychia	Anaptychia ciliaris (L.) Flot.	7
Fungi	Ascomycota	Lecanoromycetes	Caliciales	Physciaceae	Heterodermia	Heterodermia speciosa (Wulfen) Trevis.	1
Fungi	Ascomycota	Lecanoromycetes	Caliciales	Physciaceae	Hyperphyscia	Hyperphyscia adglutinata (Flörke) H. Mayrhofer & Poelt	6
Fungi	Ascomycota	Lecanoromycetes	Caliciales	Physciaceae	Leucodermia	Leucodermia leucomelos (L.) Kalb	1
Fungi	Ascomycota	Lecanoromycetes	Caliciales	Physciaceae	Phaeophyscia	Phaeophyscia ciliata (Hoffm.) Moberg	2
Fungi	Ascomycota	Lecanoromycetes	Caliciales	Physciaceae	Phaeophyscia	Phaeophyscia endococcina (Körb.) Moberg	1
Fungi	Ascomycota	Lecanoromycetes	Caliciales	Physciaceae	Phaeophyscia	Phaeophyscia hirsuta (Mereschk.) Essl.	1
Fungi	Ascomycota	Lecanoromycetes	Caliciales	Physciaceae	Phaeophyscia	Phaeophyscia insignis (Mereschk.) Moberg	1
Fungi	Ascomycota	Lecanoromycetes	Caliciales	Physciaceae	Phaeophyscia	Phaeophyscia nigricans (Flörke) Moberg	2
Fungi	Ascomycota	Lecanoromycetes	Caliciales	Physciaceae	Phaeophyscia	Phaeophyscia orbicularis (Neck.) Moberg	15
Fungi	Ascomycota	Lecanoromycetes	Caliciales	Physciaceae	Phaeophyscia	Phaeophyscia pusilloides (Zahlbr.) Essl.	1
Fungi	Ascomycota	Lecanoromycetes	Caliciales	Physciaceae	Phaeophyscia	Phaeophyscia sciastra (Ach.) Moberg	2
Fungi	Ascomycota	Lecanoromycetes	Caliciales	Physciaceae	Physcia	Physcia (Schreb.) Michaux	1
Fungi	Ascomycota	Lecanoromycetes	Caliciales	Physciaceae	Physcia	Physcia adscendens H. Olivier	28
Fungi	Ascomycota	Lecanoromycetes	Caliciales	Physciaceae	Physcia	Physcia aipolia (Humb.) Fürnr.	14
Fungi	Ascomycota	Lecanoromycetes	Caliciales	Physciaceae	Physcia	Physcia albinea (Ach.) Nyl.	13
Fungi	Ascomycota	Lecanoromycetes	Caliciales	Physciaceae	Physcia	Physcia biziana var. biziana (A. Massal.) Zahlbr.	2
Fungi	Ascomycota	Lecanoromycetes	Caliciales	Physciaceae	Physcia	Physcia biziana var. leptophylla Vězda	1
Fungi	Ascomycota	Lecanoromycetes	Caliciales	Physciaceae	Physcia	Physcia caesia var. caesia (Hoffm.) Fürnr.	7
Fungi	Ascomycota	Lecanoromycetes	Caliciales	Physciaceae	Physcia	Physcia clementei (Turner) Lynge	3
Fungi	Ascomycota	Lecanoromycetes	Caliciales	Physciaceae	Physcia	Physcia dubia (Hoffm.) Lettau	14
Fungi	Ascomycota	Lecanoromycetes	Caliciales	Physciaceae	Physcia	Physcia leptalea (Ach.) DC.	1
Fungi	Ascomycota	Lecanoromycetes	Caliciales	Physciaceae	Physcia	Physcia magnussonii Frey	5
Fungi	Ascomycota	Lecanoromycetes	Caliciales	Physciaceae	Physcia	Physcia phaea (Tuck.) J.W. Thomson	1
Fungi	Ascomycota	Lecanoromycetes	Caliciales	Physciaceae	Physcia	Physcia stellaris (L.) Nyl.	16
Fungi	Ascomycota	Lecanoromycetes	Caliciales	Physciaceae	Physcia	Physcia subalbinea Nyl.	1
Fungi	Ascomycota	Lecanoromycetes	Caliciales	Physciaceae	Physcia	Physcia tenella (Scop.) DC.	5
Fungi	Ascomycota	Lecanoromycetes	Caliciales	Physciaceae	Physciella	Physciella chloantha (Ach.) Essl.	3
Fungi	Ascomycota	Lecanoromycetes	Caliciales	Physciaceae	Physciella	Physciella poeltii (Frey) D. Liu & J.S. Hur	2
Fungi	Ascomycota	Lecanoromycetes	Caliciales	Physciaceae	Physconia	Physconia Poelt	1
Fungi	Ascomycota	Lecanoromycetes	Caliciales	Physciaceae	Physconia	Physconia detersa (Nyl.) Poelt	2
Fungi	Ascomycota	Lecanoromycetes	Caliciales	Physciaceae	Physconia	Physconia distorta (With.) J.R. Laundon	27
Fungi	Ascomycota	Lecanoromycetes	Caliciales	Physciaceae	Physconia	Physconia grisea subsp. grisea (Lam.) Poelt	8
Fungi	Ascomycota	Lecanoromycetes	Caliciales	Physciaceae	Physconia	Physconia muscigena var. muscigena (Ach.) Poelt	4
Fungi	Ascomycota	Lecanoromycetes	Caliciales	Physciaceae	Physconia	Physconia perisidiosa (Erichsen) Moberg	2
Fungi	Ascomycota	Lecanoromycetes	Caliciales	Physciaceae	Physconia	Physconia venusta (Ach.) Poelt	2
Fungi	Ascomycota	Lecanoromycetes	Caliciales	Physciaceae	Rinodina	Rinodina bischoffii (Hepp) A. Massal.	3
Fungi	Ascomycota	Lecanoromycetes	Caliciales	Physciaceae	Rinodina	Rinodina cinnamomea (Th. Fr.) Räsänen	1
Fungi	Ascomycota	Lecanoromycetes	Caliciales	Physciaceae	Rinodina	Rinodina exigua (Ach.) Gray	3
Fungi	Ascomycota	Lecanoromycetes	Caliciales	Physciaceae	Rinodina	Rinodina milvina (Wahlenb.) Th. Fr.	21
Fungi	Ascomycota	Lecanoromycetes	Caliciales	Physciaceae	Rinodina	Rinodina parasitica H. Mayrhofer & Poelt	1
Fungi	Ascomycota	Lecanoromycetes	Caliciales	Physciaceae	Rinodina	Rinodina polyspora Th. Fr.	1
Fungi	Ascomycota	Lecanoromycetes	Caliciales	Physciaceae	Rinodina	Rinodina pyrina (Ach.) Arnold	7
Fungi	Ascomycota	Lecanoromycetes	Caliciales	Physciaceae	Rinodina	Rinodina turfacea (Wahlenb.) Körb.	1
Fungi	Ascomycota	Lecanoromycetes	Caliciales	Physciaceae	Tornabea	Tornabea scutellifera (With.) J.R. Laundon	1
Fungi	Ascomycota	Lecanoromycetes	Candelariales	Candelariaceae	Candelaria	Candelaria concolor (Dicks.) Stein	34
Fungi	Ascomycota	Lecanoromycetes	Candelariales	Candelariaceae	Candelariella	Candelariella Müll. Arg.	2
Fungi	Ascomycota	Lecanoromycetes	Candelariales	Candelariaceae	Candelariella	Candelariella aurella (Hoffm.) Zahlbr.	8
Fungi	Ascomycota	Lecanoromycetes	Candelariales	Candelariaceae	Candelariella	Candelariella coralliza (Nyl.) H. Magn.	2
Fungi	Ascomycota	Lecanoromycetes	Candelariales	Candelariaceae	Candelariella	Candelariella lutella (Vain.) Räsänen	1
Fungi	Ascomycota	Lecanoromycetes	Candelariales	Candelariaceae	Candelariella	Candelariella reflexa (Nyl.) Lettau	5
Fungi	Ascomycota	Lecanoromycetes	Candelariales	Candelariaceae	Candelariella	Candelariella subdeflexa (Nyl.) Lettau	1
Fungi	Ascomycota	Lecanoromycetes	Candelariales	Candelariaceae	Candelariella	Candelariella vitellina (Hoffm.) Müll. Arg.	79
Fungi	Ascomycota	Lecanoromycetes	Candelariales	Candelariaceae	Candelariella	Candelariella xanthostigma (Ach.) Lettau	8
Fungi	Ascomycota	Lecanoromycetes	Hymeneliales	Hymeneliaceae	Tremolecia	Tremolecia atrata (Ach.) Hertel	7
Fungi	Ascomycota	Lecanoromycetes	Incertae	Arthrorhaphidaceae	Arthrorhaphis	Arthrorhaphis citrinella (Ach.) Poelt	3
Fungi	Ascomycota	Lecanoromycetes	Incertae	Incertae	Aspilidea	Aspilidea myrinii (Fr.) Hafellner	1
Fungi	Ascomycota	Lecanoromycetes	Lecanorales	Catillariaceae	Catillaria	Catillaria chalybeia (Borrer) A. Massal.	2
Fungi	Ascomycota	Lecanoromycetes	Lecanorales	Catillariaceae	Catillaria	Catillaria lenticularis (Ach.) Th. Fr.	1
Fungi	Ascomycota	Lecanoromycetes	Lecanorales	Catillariaceae	Catillaria	Catillaria nigroclavata (Nyl.) J. Steiner	3
Fungi	Ascomycota	Lecanoromycetes	Lecanorales	Catillariaceae	Solenopsora	Solenopsora candicans (Dicks.) J. Steiner	5
Fungi	Ascomycota	Lecanoromycetes	Lecanorales	Catillariaceae	Solenopsora	Solenopsora liparina (Nyl.) Zahlbr.	2
Fungi	Ascomycota	Lecanoromycetes	Lecanorales	Cladoniaceae	Cladonia	Cladonia Hill ex P.Browne	7
Fungi	Ascomycota	Lecanoromycetes	Lecanorales	Cladoniaceae	Cladonia	Cladonia acuminata (Ach.) Norrl.	1
Fungi	Ascomycota	Lecanoromycetes	Lecanorales	Cladoniaceae	Cladonia	Cladonia amaurocraea (Flörke) Schaer.	1
Fungi	Ascomycota	Lecanoromycetes	Lecanorales	Cladoniaceae	Cladonia	Cladonia arbuscula (Wallr.) Flot.	2
Fungi	Ascomycota	Lecanoromycetes	Lecanorales	Cladoniaceae	Cladonia	Cladonia bellidiflora (Ach.) Schaer.	4
Fungi	Ascomycota	Lecanoromycetes	Lecanorales	Cladoniaceae	Cladonia	Cladonia caespiticia (Pers.) Flörke	2
Fungi	Ascomycota	Lecanoromycetes	Lecanorales	Cladoniaceae	Cladonia	Cladonia carneola (Fr.) Fr.	2
Fungi	Ascomycota	Lecanoromycetes	Lecanorales	Cladoniaceae	Cladonia	Cladonia cenotea (Ach.) Schaer.	1
Fungi	Ascomycota	Lecanoromycetes	Lecanorales	Cladoniaceae	Cladonia	Cladonia chlorophaea (Sommerf.) Spreng.	6
Fungi	Ascomycota	Lecanoromycetes	Lecanorales	Cladoniaceae	Cladonia	Cladonia coccifera (L.) Willd.	3
Fungi	Ascomycota	Lecanoromycetes	Lecanorales	Cladoniaceae	Cladonia	Cladonia coniocraea (Flörke) Spreng.	7
Fungi	Ascomycota	Lecanoromycetes	Lecanorales	Cladoniaceae	Cladonia	Cladonia cornuta (L.) Hoffm.	1
Fungi	Ascomycota	Lecanoromycetes	Lecanorales	Cladoniaceae	Cladonia	Cladonia decorticata (Flörke) Spreng.	2
Fungi	Ascomycota	Lecanoromycetes	Lecanorales	Cladoniaceae	Cladonia	Cladonia deformis (L.) Hoffm.	3
Fungi	Ascomycota	Lecanoromycetes	Lecanorales	Cladoniaceae	Cladonia	Cladonia digitata (L.) Hoffm.	1
Fungi	Ascomycota	Lecanoromycetes	Lecanorales	Cladoniaceae	Cladonia	Cladonia fimbriata (L.) Fr.	8
Fungi	Ascomycota	Lecanoromycetes	Lecanorales	Cladoniaceae	Cladonia	Cladonia foliacea (Huds.) Willd.	4
Fungi	Ascomycota	Lecanoromycetes	Lecanorales	Cladoniaceae	Cladonia	Cladonia furcata subsp. furcata (Huds.) Schrad.	7
Fungi	Ascomycota	Lecanoromycetes	Lecanorales	Cladoniaceae	Cladonia	Cladonia furcata subsp. subrangiformis auct. non (Sandst.) Abbayes	2
Fungi	Ascomycota	Lecanoromycetes	Lecanorales	Cladoniaceae	Cladonia	Cladonia glauca Flörke	1
Fungi	Ascomycota	Lecanoromycetes	Lecanorales	Cladoniaceae	Cladonia	Cladonia gracilis subsp. gracilis (L.) Willd.	2
Fungi	Ascomycota	Lecanoromycetes	Lecanorales	Cladoniaceae	Cladonia	Cladonia grayi Sandst.	5
Fungi	Ascomycota	Lecanoromycetes	Lecanorales	Cladoniaceae	Cladonia	Cladonia macilenta Hoffm.	9
Fungi	Ascomycota	Lecanoromycetes	Lecanorales	Cladoniaceae	Cladonia	Cladonia macroceras (Delise) Hav.	7
Fungi	Ascomycota	Lecanoromycetes	Lecanorales	Cladoniaceae	Cladonia	Cladonia mediterranea P.A. Duvign. & Abbayes	2
Fungi	Ascomycota	Lecanoromycetes	Lecanorales	Cladoniaceae	Cladonia	Cladonia merochlorophaea Asahina	1
Fungi	Ascomycota	Lecanoromycetes	Lecanorales	Cladoniaceae	Cladonia	Cladonia mitis Sandst.	17
Fungi	Ascomycota	Lecanoromycetes	Lecanorales	Cladoniaceae	Cladonia	Cladonia parasitica (Hoffm.) Hoffm.	1
Fungi	Ascomycota	Lecanoromycetes	Lecanorales	Cladoniaceae	Cladonia	Cladonia phyllophora Hoffm.	2
Fungi	Ascomycota	Lecanoromycetes	Lecanorales	Cladoniaceae	Cladonia	Cladonia pleurota (Flörke) Schaer.	3
Fungi	Ascomycota	Lecanoromycetes	Lecanorales	Cladoniaceae	Cladonia	Cladonia polydactyla (Flörke) Spreng.	2
Fungi	Ascomycota	Lecanoromycetes	Lecanorales	Cladoniaceae	Cladonia	Cladonia pyxidata (L.) Hoffm. f. pocillum (Ach.) Nyl.	8
Fungi	Ascomycota	Lecanoromycetes	Lecanorales	Cladoniaceae	Cladonia	Cladonia pyxidata f. pyxidata (L.) Hoffm.	20
Fungi	Ascomycota	Lecanoromycetes	Lecanorales	Cladoniaceae	Cladonia	Cladonia ramulosa (With.) J.R. Laundon	3
Fungi	Ascomycota	Lecanoromycetes	Lecanorales	Cladoniaceae	Cladonia	Cladonia rangiferina (L.) F.H. Wigg.	6
Fungi	Ascomycota	Lecanoromycetes	Lecanorales	Cladoniaceae	Cladonia	Cladonia rangiformis Hoffm.	1
Fungi	Ascomycota	Lecanoromycetes	Lecanorales	Cladoniaceae	Cladonia	Cladonia rei Schaer.	1
Fungi	Ascomycota	Lecanoromycetes	Lecanorales	Cladoniaceae	Cladonia	Cladonia squamosa var. squamosa Hoffm.	3
Fungi	Ascomycota	Lecanoromycetes	Lecanorales	Cladoniaceae	Cladonia	Cladonia squamosa var. subsquamosa (Leight.) Vain.	8
Fungi	Ascomycota	Lecanoromycetes	Lecanorales	Cladoniaceae	Cladonia	Cladonia stellaris (Opiz) Pouzar & Vězda	1
Fungi	Ascomycota	Lecanoromycetes	Lecanorales	Cladoniaceae	Cladonia	Cladonia strepsilis (Ach.) Grognot	1
Fungi	Ascomycota	Lecanoromycetes	Lecanorales	Cladoniaceae	Cladonia	Cladonia uncialis subsp. uncialis (L.) F.H. Wigg.	3
Fungi	Ascomycota	Lecanoromycetes	Lecanorales	Cladoniaceae	Cladonia	Cladonia verticillata (Hoffm.) Schaer.	1
Fungi	Ascomycota	Lecanoromycetes	Lecanorales	Haematommataceae	Haematomma	Haematomma ochroleucum var. ochroleucum (Neck.) J.R. Laundon	1
Fungi	Ascomycota	Lecanoromycetes	Lecanorales	Haematommataceae	Haematomma	Haematomma ochroleucum var. porphyrium (Pers.) J.R. Laundon	1
Fungi	Ascomycota	Lecanoromycetes	Lecanorales	Lecanoraceae	Bryodina	Bryodina rhypariza (Nyl.) Hafellner & Türk	1
Fungi	Ascomycota	Lecanoromycetes	Lecanorales	Lecanoraceae	Glaucomaria	Glaucomaria bicincta var. bicincta (Ramond) S.Y. Kondr., Lőkös & Farkas	2
Fungi	Ascomycota	Lecanoromycetes	Lecanorales	Lecanoraceae	Glaucomaria	Glaucomaria carpinea (L.) S.Y. Kondr., Lőkös & Farkas	10
Fungi	Ascomycota	Lecanoromycetes	Lecanorales	Lecanoraceae	Glaucomaria	Glaucomaria leptyrodes (G.B.F. Nilsson) S.Y. Kondr., Lőkös & Farkas	5
Fungi	Ascomycota	Lecanoromycetes	Lecanorales	Lecanoraceae	Glaucomaria	Glaucomaria rupicola subsp. rupicola var. rupicola	7
Fungi	Ascomycota	Lecanoromycetes	Lecanorales	Lecanoraceae	Glaucomaria	Glaucomaria rupicola subsp. subplanata (Nyl.) ined.	4
Fungi	Ascomycota	Lecanoromycetes	Lecanorales	Lecanoraceae	Glaucomaria	Glaucomaria subcarpinea (Szatala) S.Y. Kondr., Lőkös & Farkas	1
Fungi	Ascomycota	Lecanoromycetes	Lecanorales	Lecanoraceae	Glaucomaria	Glaucomaria swartzii subsp. swartzii (Ach.) S.Y. Kondr., Lőkös & Farkas	1
Fungi	Ascomycota	Lecanoromycetes	Lecanorales	Lecanoraceae	Lecanora	Lecanora Ach.	3
Fungi	Ascomycota	Lecanoromycetes	Lecanorales	Lecanoraceae	Lecanora	Lecanora albella (Pers.) Ach.	2
Fungi	Ascomycota	Lecanoromycetes	Lecanorales	Lecanoraceae	Lecanora	Lecanora allophana f. allophana (Ach.) Nyl.	7
Fungi	Ascomycota	Lecanoromycetes	Lecanorales	Lecanoraceae	Lecanora	Lecanora alpigena (Ach.) Cl. Roux	5
Fungi	Ascomycota	Lecanoromycetes	Lecanorales	Lecanoraceae	Lecanora	Lecanora argentata (Ach.) Malme	3
Fungi	Ascomycota	Lecanoromycetes	Lecanorales	Lecanoraceae	Lecanora	Lecanora cadubriae (A. Massal.) Hedl.	1
Fungi	Ascomycota	Lecanoromycetes	Lecanorales	Lecanoraceae	Lecanora	Lecanora campestris (Schaer.) Hue	3
Fungi	Ascomycota	Lecanoromycetes	Lecanorales	Lecanoraceae	Lecanora	Lecanora cenisia Ach.	26
Fungi	Ascomycota	Lecanoromycetes	Lecanorales	Lecanoraceae	Lecanora	Lecanora chlarotera subsp. chlarotera Nyl.	28
Fungi	Ascomycota	Lecanoromycetes	Lecanorales	Lecanoraceae	Lecanora	Lecanora cinereofusca H. Magn.	1
Fungi	Ascomycota	Lecanoromycetes	Lecanorales	Lecanoraceae	Lecanora	Lecanora concolor Ramond	1
Fungi	Ascomycota	Lecanoromycetes	Lecanorales	Lecanoraceae	Lecanora	Lecanora conizaeoides Cromb.	2
Fungi	Ascomycota	Lecanoromycetes	Lecanorales	Lecanoraceae	Lecanora	Lecanora dispersoareolata (Schaer.) Lamy	1
Fungi	Ascomycota	Lecanoromycetes	Lecanorales	Lecanoraceae	Lecanora	Lecanora epibryon var. epibryon (Ach.) Ach.	1
Fungi	Ascomycota	Lecanoromycetes	Lecanorales	Lecanoraceae	Lecanora	Lecanora frustulosa (Dicks.) Ach.	1
Fungi	Ascomycota	Lecanoromycetes	Lecanorales	Lecanoraceae	Lecanora	Lecanora gangaleoides Nyl.	2
Fungi	Ascomycota	Lecanoromycetes	Lecanorales	Lecanoraceae	Lecanora	Lecanora intricata (Ach.) Ach.	1
Fungi	Ascomycota	Lecanoromycetes	Lecanorales	Lecanoraceae	Lecanora	Lecanora lividocinerea Bagl.	1
Fungi	Ascomycota	Lecanoromycetes	Lecanorales	Lecanoraceae	Lecanora	Lecanora polytropa (Hoffm.) Rabenh.	79
Fungi	Ascomycota	Lecanoromycetes	Lecanorales	Lecanoraceae	Lecanora	Lecanora pulicaris (Pers.) Ach.	11
Fungi	Ascomycota	Lecanoromycetes	Lecanorales	Lecanoraceae	Lecanora	Lecanora salicicola H. Magn.	2
Fungi	Ascomycota	Lecanoromycetes	Lecanorales	Lecanoraceae	Lecanora	Lecanora saligna (Schrad.) Zahlbr.	2
Fungi	Ascomycota	Lecanoromycetes	Lecanorales	Lecanoraceae	Lecanora	Lecanora silvae-nigrae V. Wirth	1
Fungi	Ascomycota	Lecanoromycetes	Lecanorales	Lecanoraceae	Lecanora	Lecanora strobilina (Spreng.) Kieff.	1
Fungi	Ascomycota	Lecanoromycetes	Lecanorales	Lecanoraceae	Lecanora	Lecanora subcarnea (Lilj.) Ach.	1
Fungi	Ascomycota	Lecanoromycetes	Lecanorales	Lecanoraceae	Lecanora	Lecanora subintricata (Nyl.) Th. Fr.	1
Fungi	Ascomycota	Lecanoromycetes	Lecanorales	Lecanoraceae	Lecanora	Lecanora symmicta (Ach.) Ach.	3
Fungi	Ascomycota	Lecanoromycetes	Lecanorales	Lecanoraceae	Lecanora	Lecanora varia (Hoffm.) Ach.	2
Fungi	Ascomycota	Lecanoromycetes	Lecanorales	Lecanoraceae	Lecidella	Lecidella Körb.	1
Fungi	Ascomycota	Lecanoromycetes	Lecanorales	Lecanoraceae	Lecidella	Lecidella anomaloides (A. Massal.) Hertel & H. Kilias	1
Fungi	Ascomycota	Lecanoromycetes	Lecanorales	Lecanoraceae	Lecidella	Lecidella asema var. asema (Nyl.) Knoph & Hertel	2
Fungi	Ascomycota	Lecanoromycetes	Lecanorales	Lecanoraceae	Lecidella	Lecidella carpathica Körb.	27
Fungi	Ascomycota	Lecanoromycetes	Lecanorales	Lecanoraceae	Lecidella	Lecidella elaeochroma f. elaeochroma (Ach.) M. Choisy var. elaeochroma	39
Fungi	Ascomycota	Lecanoromycetes	Lecanorales	Lecanoraceae	Lecidella	Lecidella stigmatea (Ach.) Hertel & Leuckert	5
Fungi	Ascomycota	Lecanoromycetes	Lecanorales	Lecanoraceae	Miriquidica	Miriquidica garovaglii (Schaer.) Hertel & Rambold	3
Fungi	Ascomycota	Lecanoromycetes	Lecanorales	Lecanoraceae	Miriquidica	Miriquidica subplumbea (Anzi) Cl. Roux	2
Fungi	Ascomycota	Lecanoromycetes	Lecanorales	Lecanoraceae	Polyozosia	Polyozosia caesioalba (Flörke) ined.	1
Fungi	Ascomycota	Lecanoromycetes	Lecanorales	Lecanoraceae	Polyozosia	Polyozosia dispersa (Pers.) S.Y. Kondr., Lőkös & Farkas	5
Fungi	Ascomycota	Lecanoromycetes	Lecanorales	Lecanoraceae	Polyozosia	Polyozosia hagenii (Ach.) S.Y. Kondr., Lőkös & Farkas	8
Fungi	Ascomycota	Lecanoromycetes	Lecanorales	Lecanoraceae	Polyozosia	Polyozosia semipallida (H. Magn.) S.Y. Kondr., Lőkös & Farkas	1
Fungi	Ascomycota	Lecanoromycetes	Lecanorales	Lecanoraceae	Protoparmeliopsis	Protoparmeliopsis bolcana (Pollini) Lumbsch	1
Fungi	Ascomycota	Lecanoromycetes	Lecanorales	Lecanoraceae	Protoparmeliopsis	Protoparmeliopsis garovaglii (Körb.) Arup, Zhao Xin & Lumbsch	1
Fungi	Ascomycota	Lecanoromycetes	Lecanorales	Lecanoraceae	Protoparmeliopsis	Protoparmeliopsis muralis var. dubyi (Müll. Arg.) Hafellner & Türk	4
Fungi	Ascomycota	Lecanoromycetes	Lecanorales	Lecanoraceae	Protoparmeliopsis	Protoparmeliopsis muralis var. muralis (Schreb.) M. Choisy	24
Fungi	Ascomycota	Lecanoromycetes	Lecanorales	Lecanoraceae	Pyrrhospora	Pyrrhospora quernea (Dicks.) Körb.	1
Fungi	Ascomycota	Lecanoromycetes	Lecanorales	Lecanoraceae	Rhizoplaca	Rhizoplaca chrysoleuca (Sm.) Zopf	17
Fungi	Ascomycota	Lecanoromycetes	Lecanorales	Parmeliaceae	Alectoria	Alectoria sarmentosa (Ach.) Ach.	3
Fungi	Ascomycota	Lecanoromycetes	Lecanorales	Parmeliaceae	Arctoparmelia	Arctoparmelia incurva (Pers.) Hale	1
Fungi	Ascomycota	Lecanoromycetes	Lecanorales	Parmeliaceae	Brodoa	Brodoa atrofusca (Schaer.) Goward	14
Fungi	Ascomycota	Lecanoromycetes	Lecanorales	Parmeliaceae	Brodoa	Brodoa intestiniformis (Vill.) Goward	16
Fungi	Ascomycota	Lecanoromycetes	Lecanorales	Parmeliaceae	Bryoria	Bryoria capillaris (Ach.) Brodo & D. Hawksw.	2
Fungi	Ascomycota	Lecanoromycetes	Lecanorales	Parmeliaceae	Bryoria	Bryoria fuscescens (Gyeln.) Brodo & D. Hawksw.	8
Fungi	Ascomycota	Lecanoromycetes	Lecanorales	Parmeliaceae	Bryoria	Bryoria simplicior (Vain.) Brodo & D. Hawksw.	1
Fungi	Ascomycota	Lecanoromycetes	Lecanorales	Parmeliaceae	Bryoria	Bryoria smithii (Du Rietz) Brodo & D. Hawksw.	1
Fungi	Ascomycota	Lecanoromycetes	Lecanorales	Parmeliaceae	Cetraria	Cetraria aculeata (Schreb.) Fr.	2
Fungi	Ascomycota	Lecanoromycetes	Lecanorales	Parmeliaceae	Cetraria	Cetraria ericetorum Opiz	3
Fungi	Ascomycota	Lecanoromycetes	Lecanorales	Parmeliaceae	Cetraria	Cetraria islandica subsp. islandica (L.) Ach.	35
Fungi	Ascomycota	Lecanoromycetes	Lecanorales	Parmeliaceae	Cetraria	Cetraria juniperina (L.) Ach.	5
Fungi	Ascomycota	Lecanoromycetes	Lecanorales	Parmeliaceae	Cetraria	Cetraria muricata (Ach.) Eckfeldt	7
Fungi	Ascomycota	Lecanoromycetes	Lecanorales	Parmeliaceae	Cetraria	Cetraria pinastri (Scop.) Gray	40
Fungi	Ascomycota	Lecanoromycetes	Lecanorales	Parmeliaceae	Cetraria	Cetraria sepincola (Ehrh.) Ach.	1
Fungi	Ascomycota	Lecanoromycetes	Lecanorales	Parmeliaceae	Cetrelia	Cetrelia olivetorum (Nyl.) W.L. Culb. & C.F. Culb.	1
Fungi	Ascomycota	Lecanoromycetes	Lecanorales	Parmeliaceae	Cornicularia	Cornicularia normoerica (Gunnerus) Du Rietz	6
Fungi	Ascomycota	Lecanoromycetes	Lecanorales	Parmeliaceae	Evernia	Evernia divaricata (L.) Ach.	7
Fungi	Ascomycota	Lecanoromycetes	Lecanorales	Parmeliaceae	Evernia	Evernia mesomorpha Nyl.	2
Fungi	Ascomycota	Lecanoromycetes	Lecanorales	Parmeliaceae	Evernia	Evernia prunastri (L.) Ach.	40
Fungi	Ascomycota	Lecanoromycetes	Lecanorales	Parmeliaceae	Flavoparmelia	Flavoparmelia caperata (L.) Hale	37
Fungi	Ascomycota	Lecanoromycetes	Lecanorales	Parmeliaceae	Hypogymnia	Hypogymnia austerodes (Nyl.) Räsänen	2
Fungi	Ascomycota	Lecanoromycetes	Lecanorales	Parmeliaceae	Hypogymnia	Hypogymnia physodes (L.) Nyl.	62
Fungi	Ascomycota	Lecanoromycetes	Lecanorales	Parmeliaceae	Hypogymnia	Hypogymnia tubulosa (Schaer.) Hav.	7
Fungi	Ascomycota	Lecanoromycetes	Lecanorales	Parmeliaceae	Hypotrachyna	Hypotrachyna revoluta (Flörke) Hale	1
Fungi	Ascomycota	Lecanoromycetes	Lecanorales	Parmeliaceae	Imshaugia	Imshaugia aleurites (Ach.) S.L.F. Mey.	5
Fungi	Ascomycota	Lecanoromycetes	Lecanorales	Parmeliaceae	Letharia	Letharia vulpina (L.) Hue	10
Fungi	Ascomycota	Lecanoromycetes	Lecanorales	Parmeliaceae	Melanelia	Melanelia Essl.	1
Fungi	Ascomycota	Lecanoromycetes	Lecanorales	Parmeliaceae	Melanelia	Melanelia hepatizon (Ach.) A. Thell	3
Fungi	Ascomycota	Lecanoromycetes	Lecanorales	Parmeliaceae	Melanelixia	Melanelixia fuliginosa (Duby) O. Blanco, A. Crespo, Divakar, Essl., D. Hawksw. & Lumbsch	3
Fungi	Ascomycota	Lecanoromycetes	Lecanorales	Parmeliaceae	Melanelixia	Melanelixia glabra (Schaer.) O. Blanco, A. Crespo, Divakar, Essl., D. Hawksw. & Lumbsch	18
Fungi	Ascomycota	Lecanoromycetes	Lecanorales	Parmeliaceae	Melanelixia	Melanelixia glabratula (Lamy) Sandler & Arup	14
Fungi	Ascomycota	Lecanoromycetes	Lecanorales	Parmeliaceae	Melanelixia	Melanelixia subargentifera (Nyl.) O. Blanco, A. Crespo, Divakar, Essl., D. Hawksw. & Lumbsch	7
Fungi	Ascomycota	Lecanoromycetes	Lecanorales	Parmeliaceae	Melanelixia	Melanelixia subaurifera (Nyl.) O. Blanco, A. Crespo, Divakar, Essl., D. Hawksw. & Lumbsch	8
Fungi	Ascomycota	Lecanoromycetes	Lecanorales	Parmeliaceae	Melanohalea	Melanohalea elegantula (Zahlbr.) O. Blanco, A. Crespo, Divakar, Essl., D. Hawksw. & Lumbsch	10
Fungi	Ascomycota	Lecanoromycetes	Lecanorales	Parmeliaceae	Melanohalea	Melanohalea exasperata (De Not.) O. Blanco, A. Crespo, Divakar, Essl., D. Hawksw. & Lumbsch	2
Fungi	Ascomycota	Lecanoromycetes	Lecanorales	Parmeliaceae	Melanohalea	Melanohalea exasperatula (Nyl.) O. Blanco, A. Crespo, Divakar, Essl., D. Hawksw. & Lumbsch	17
Fungi	Ascomycota	Lecanoromycetes	Lecanorales	Parmeliaceae	Melanohalea	Melanohalea laciniatula (H. Olivier) O. Blanco, A. Crespo, Divakar, Essl., D. Hawksw. & Lumbsch	2
Fungi	Ascomycota	Lecanoromycetes	Lecanorales	Parmeliaceae	Menegazzia	Menegazzia terebrata (Hoffm.) A. Massal.	2
Fungi	Ascomycota	Lecanoromycetes	Lecanorales	Parmeliaceae	Montanelia	Montanelia disjuncta (Erichsen) Divakar, A. Crespo, Wedin & Essl.	2
Fungi	Ascomycota	Lecanoromycetes	Lecanorales	Parmeliaceae	Nephromopsis	Nephromopsis chlorophylla (Willd.) Divakar, A. Crespo & Lumbsch	4
Fungi	Ascomycota	Lecanoromycetes	Lecanorales	Parmeliaceae	Nephromopsis	Nephromopsis cucullata (Bellardi) Divakar, A. Crespo & Lumbsch	2
Fungi	Ascomycota	Lecanoromycetes	Lecanorales	Parmeliaceae	Nephromopsis	Nephromopsis nivalis (L.) Divakar, A. Crespo & Lumbsch	6
Fungi	Ascomycota	Lecanoromycetes	Lecanorales	Parmeliaceae	Parmelia	Parmelia Ach.	2
Fungi	Ascomycota	Lecanoromycetes	Lecanorales	Parmeliaceae	Parmelia	Parmelia omphalodes (L.) Ach.	1
Fungi	Ascomycota	Lecanoromycetes	Lecanorales	Parmeliaceae	Parmelia	Parmelia saxatilis (L.) Ach.	45
Fungi	Ascomycota	Lecanoromycetes	Lecanorales	Parmeliaceae	Parmelia	Parmelia submontana Hale	2
Fungi	Ascomycota	Lecanoromycetes	Lecanorales	Parmeliaceae	Parmelia	Parmelia sulcata Taylor	45
Fungi	Ascomycota	Lecanoromycetes	Lecanorales	Parmeliaceae	Parmelina	Parmelina pastillifera (Harm.) Hale	2
Fungi	Ascomycota	Lecanoromycetes	Lecanorales	Parmeliaceae	Parmelina	Parmelina quercina (Willd.) Hale	7
Fungi	Ascomycota	Lecanoromycetes	Lecanorales	Parmeliaceae	Parmelina	Parmelina tiliacea (Hoffm.) Hale	26
Fungi	Ascomycota	Lecanoromycetes	Lecanorales	Parmeliaceae	Parmeliopsis	Parmeliopsis ambigua (Hoffm.) Nyl.	64
Fungi	Ascomycota	Lecanoromycetes	Lecanorales	Parmeliaceae	Parmeliopsis	Parmeliopsis hyperopta (Ach.) Arnold	6
Fungi	Ascomycota	Lecanoromycetes	Lecanorales	Parmeliaceae	Parmotrema	Parmotrema crinitum (Ach.) M. Choisy	2
Fungi	Ascomycota	Lecanoromycetes	Lecanorales	Parmeliaceae	Parmotrema	Parmotrema hypoleucinum (J. Steiner) Hale	1
Fungi	Ascomycota	Lecanoromycetes	Lecanorales	Parmeliaceae	Parmotrema	Parmotrema perlatum (Huds.) M. Choisy	7
Fungi	Ascomycota	Lecanoromycetes	Lecanorales	Parmeliaceae	Platismatia	Platismatia glauca (L.) W.L. Culb. & C.F. Culb.	1
Fungi	Ascomycota	Lecanoromycetes	Lecanorales	Parmeliaceae	Pleurosticta	Pleurosticta acetabulum (Neck.) Elix & Lumbsch	2
Fungi	Ascomycota	Lecanoromycetes	Lecanorales	Parmeliaceae	Protoparmelia	Protoparmelia badia var. badia (Hoffm.) Hafellner	18
Fungi	Ascomycota	Lecanoromycetes	Lecanorales	Parmeliaceae	Protoparmelia	Protoparmelia memnonia Hafellner & Türk	8
Fungi	Ascomycota	Lecanoromycetes	Lecanorales	Parmeliaceae	Pseudephebe	Pseudephebe pubescens (L.) M. Choisy	5
Fungi	Ascomycota	Lecanoromycetes	Lecanorales	Parmeliaceae	Pseudevernia	Pseudevernia furfuracea var. ceratea (Ach.) D. Hawksw.	49
Fungi	Ascomycota	Lecanoromycetes	Lecanorales	Parmeliaceae	Pseudevernia	Pseudevernia furfuracea var. furfuracea (L.) Zopf	36
Fungi	Ascomycota	Lecanoromycetes	Lecanorales	Parmeliaceae	Punctelia	Punctelia borreri (Sm.) Krog	2
Fungi	Ascomycota	Lecanoromycetes	Lecanorales	Parmeliaceae	Punctelia	Punctelia subrudecta (Nyl.) Krog	12
Fungi	Ascomycota	Lecanoromycetes	Lecanorales	Parmeliaceae	Usnea	Usnea Dill. ex Adans.	28
Fungi	Ascomycota	Lecanoromycetes	Lecanorales	Parmeliaceae	Usnea	Usnea barbata (L.) F.H. Wigg.	4
Fungi	Ascomycota	Lecanoromycetes	Lecanorales	Parmeliaceae	Usnea	Usnea cavernosa Tuck.	1
Fungi	Ascomycota	Lecanoromycetes	Lecanorales	Parmeliaceae	Usnea	Usnea florida (L.) F.H. Wigg.	2
Fungi	Ascomycota	Lecanoromycetes	Lecanorales	Parmeliaceae	Usnea	Usnea glabrescens var. glabrescens (Vain.) Räsänen	1
Fungi	Ascomycota	Lecanoromycetes	Lecanorales	Parmeliaceae	Usnea	Usnea hirta (L.) F.H. Wigg.	4
Fungi	Ascomycota	Lecanoromycetes	Lecanorales	Parmeliaceae	Usnea	Usnea intermedia (A. Massal.) Jatta	2
Fungi	Ascomycota	Lecanoromycetes	Lecanorales	Parmeliaceae	Usnea	Usnea perplexans Stirt.	7
Fungi	Ascomycota	Lecanoromycetes	Lecanorales	Parmeliaceae	Usnea	Usnea subfloridana Stirt.	2
Fungi	Ascomycota	Lecanoromycetes	Lecanorales	Parmeliaceae	Usnea	Usnea substerilis Motyka	3
Fungi	Ascomycota	Lecanoromycetes	Lecanorales	Parmeliaceae	Xanthoparmelia	Xanthoparmelia angustiphylla (Gyeln.) Hale	5
Fungi	Ascomycota	Lecanoromycetes	Lecanorales	Parmeliaceae	Xanthoparmelia	Xanthoparmelia conspersa (Ach.) Hale	32
Fungi	Ascomycota	Lecanoromycetes	Lecanorales	Parmeliaceae	Xanthoparmelia	Xanthoparmelia cumberlandia (Gyeln.) Hale	5
Fungi	Ascomycota	Lecanoromycetes	Lecanorales	Parmeliaceae	Xanthoparmelia	Xanthoparmelia delisei (Duby) O. Blanco, A. Crespo, Elix, D. Hawksw. & Lumbsch	1
Fungi	Ascomycota	Lecanoromycetes	Lecanorales	Parmeliaceae	Xanthoparmelia	Xanthoparmelia glabrans (Nyl.) O. Blanco, A. Crespo, Elix, D. Hawksw. & Lumbsch	10
Fungi	Ascomycota	Lecanoromycetes	Lecanorales	Parmeliaceae	Xanthoparmelia	Xanthoparmelia mexicana (Gyeln.) Hale	1
Fungi	Ascomycota	Lecanoromycetes	Lecanorales	Parmeliaceae	Xanthoparmelia	Xanthoparmelia plittii (Gyeln.) Hale	2
Fungi	Ascomycota	Lecanoromycetes	Lecanorales	Parmeliaceae	Xanthoparmelia	Xanthoparmelia protomatrae (Gyeln.) Hale	16
Fungi	Ascomycota	Lecanoromycetes	Lecanorales	Parmeliaceae	Xanthoparmelia	Xanthoparmelia pulla (Ach.) O. Blanco, A. Crespo, Elix, D. Hawksw. & Lumbsch	16
Fungi	Ascomycota	Lecanoromycetes	Lecanorales	Parmeliaceae	Xanthoparmelia	Xanthoparmelia stenophylla (Ach.) Ahti & D. Hawksw.	62
Fungi	Ascomycota	Lecanoromycetes	Lecanorales	Parmeliaceae	Xanthoparmelia	Xanthoparmelia sublaevis (Cout.) Hale	2
Fungi	Ascomycota	Lecanoromycetes	Lecanorales	Parmeliaceae	Xanthoparmelia	Xanthoparmelia tinctina (Maheu & A. Gillet) Hale	27
Fungi	Ascomycota	Lecanoromycetes	Lecanorales	Parmeliaceae	Xanthoparmelia	Xanthoparmelia verrucigera (Nyl.) Hale	5
Fungi	Ascomycota	Lecanoromycetes	Lecanorales	Parmeliaceae	Xanthoparmelia	Xanthoparmelia verruculifera (Nyl.) O. Blanco, A. Crespo, Elix, D. Hawksw. & Lumbsch	1
Fungi	Ascomycota	Lecanoromycetes	Lecanorales	Pilocarpaceae	Micarea	Micarea adnata Coppins	6
Fungi	Ascomycota	Lecanoromycetes	Lecanorales	Psoraceae	Brianaria	Brianaria sylvicola (Körb.) S. Ekman & M. Svenss.	1
Fungi	Ascomycota	Lecanoromycetes	Lecanorales	Psoraceae	Protoblastenia	Protoblastenia calva (Dicks.) Zahlbr.	4
Fungi	Ascomycota	Lecanoromycetes	Lecanorales	Psoraceae	Protoblastenia	Protoblastenia incrustans var. incrustans (DC.) J. Steiner	3
Fungi	Ascomycota	Lecanoromycetes	Lecanorales	Psoraceae	Protomicarea	Protomicarea limosa (Ach.) Hafellner	1
Fungi	Ascomycota	Lecanoromycetes	Lecanorales	Psoraceae	Psora	Psora decipiens (Hedw.) Hoffm.	9
Fungi	Ascomycota	Lecanoromycetes	Lecanorales	Psoraceae	Psora	Psora globifera (Ach.) A. Massal.	2
Fungi	Ascomycota	Lecanoromycetes	Lecanorales	Ramalinaceae	Adelolecia	Adelolecia kolaensis (Nyl.) Hertel & Rambold	2
Fungi	Ascomycota	Lecanoromycetes	Lecanorales	Ramalinaceae	Bacidia	Bacidia arceutina (Ach.) Arnold	1
Fungi	Ascomycota	Lecanoromycetes	Lecanorales	Ramalinaceae	Bacidia	Bacidia rubella (Hoffm.) A. Massal.	1
Fungi	Ascomycota	Lecanoromycetes	Lecanorales	Ramalinaceae	Bacidina	Bacidina inundata (Fr.) Vězda	1
Fungi	Ascomycota	Lecanoromycetes	Lecanorales	Ramalinaceae	Biatora	Biatora vernalis (L.) Fr.	1
Fungi	Ascomycota	Lecanoromycetes	Lecanorales	Ramalinaceae	Frutidella	Frutidella caesioatra (Schaer.) Kalb	2
Fungi	Ascomycota	Lecanoromycetes	Lecanorales	Ramalinaceae	Lecania	Lecania cyrtella (Ach.) Th. Fr.	3
Fungi	Ascomycota	Lecanoromycetes	Lecanorales	Ramalinaceae	Lecania	Lecania fuscella (Schaer.) A. Massal.	1
Fungi	Ascomycota	Lecanoromycetes	Lecanorales	Ramalinaceae	Lecania	Lecania inundata (Körb.) M. Mayrhofer	1
Fungi	Ascomycota	Lecanoromycetes	Lecanorales	Ramalinaceae	Lecania	Lecania koerberiana J. Lahm	2
Fungi	Ascomycota	Lecanoromycetes	Lecanorales	Ramalinaceae	Lecania	Lecania naegelii (Hepp) Diederich & van den Boom	3
Fungi	Ascomycota	Lecanoromycetes	Lecanorales	Ramalinaceae	Lecania	Lecania rabenhorstii (Hepp) Arnold	1
Fungi	Ascomycota	Lecanoromycetes	Lecanorales	Ramalinaceae	Lecania	Lecania turicensis (Hepp) Müll. Arg.	1
Fungi	Ascomycota	Lecanoromycetes	Lecanorales	Ramalinaceae	Ramalina	Ramalina Ach.	2
Fungi	Ascomycota	Lecanoromycetes	Lecanorales	Ramalinaceae	Ramalina	Ramalina breviuscula (Nyl.) Nyl.	1
Fungi	Ascomycota	Lecanoromycetes	Lecanorales	Ramalinaceae	Ramalina	Ramalina farinacea (L.) Ach.	3
Fungi	Ascomycota	Lecanoromycetes	Lecanorales	Ramalinaceae	Ramalina	Ramalina fastigiata (Pers.) Ach.	1
Fungi	Ascomycota	Lecanoromycetes	Lecanorales	Ramalinaceae	Ramalina	Ramalina fraxinea (L.) Ach.	4
Fungi	Ascomycota	Lecanoromycetes	Lecanorales	Ramalinaceae	Ramalina	Ramalina pollinaria (Westr.) Ach.	10
Fungi	Ascomycota	Lecanoromycetes	Lecanorales	Ramalinaceae	Ramalina	Ramalina polymorpha (Lilj.) Ach.	2
Fungi	Ascomycota	Lecanoromycetes	Lecanorales	Ramalinaceae	Thalloidima	Thalloidima candidum (Weber) A.Massal.	1
Fungi	Ascomycota	Lecanoromycetes	Lecanorales	Ramalinaceae	Thalloidima	Thalloidima diffractum (A. Massal.) A. Massal.	1
Fungi	Ascomycota	Lecanoromycetes	Lecanorales	Ramalinaceae	Thalloidima	Thalloidima opuntioides (Vill.) Kistenich, Timdal, Bendiksby & S.Ekman	1
Fungi	Ascomycota	Lecanoromycetes	Lecanorales	Ramalinaceae	Thalloidima	Thalloidima sedifolium (Scop.) Kistenich, Timdal, Bendiksby & S.Ekman	1
Fungi	Ascomycota	Lecanoromycetes	Lecanorales	Ramalinaceae	Waynea	Waynea Moberg	1
Fungi	Ascomycota	Lecanoromycetes	Lecanorales	Scoliciosporaceae	Scoliciosporum	Scoliciosporum chlorococcum (Stenh.) Vězda	2
Fungi	Ascomycota	Lecanoromycetes	Lecanorales	Scoliciosporaceae	Scoliciosporum	Scoliciosporum perpusillum Körb.	1
Fungi	Ascomycota	Lecanoromycetes	Lecanorales	Scoliciosporaceae	Scoliciosporum	Scoliciosporum umbrinum (Ach.) Arnold	1
Fungi	Ascomycota	Lecanoromycetes	Lecanorales	Sphaerophoraceae	Sphaerophorus	Sphaerophorus fragilis (L.) Pers.	1
Fungi	Ascomycota	Lecanoromycetes	Lecanorales	Sphaerophoraceae	Sphaerophorus	Sphaerophorus globosus (Huds.) Vain.	1
Fungi	Ascomycota	Lecanoromycetes	Lecanorales	Stereocaulaceae	Lepraria	Lepraria Ach.	4
Fungi	Ascomycota	Lecanoromycetes	Lecanorales	Stereocaulaceae	Lepraria	Lepraria alpina (B. de Lesd.) Tretiach & Baruffo	3
Fungi	Ascomycota	Lecanoromycetes	Lecanorales	Stereocaulaceae	Lepraria	Lepraria borealis Loht. & Tønsberg	1
Fungi	Ascomycota	Lecanoromycetes	Lecanorales	Stereocaulaceae	Lepraria	Lepraria eburnea J.R. Laundon	1
Fungi	Ascomycota	Lecanoromycetes	Lecanorales	Stereocaulaceae	Lepraria	Lepraria elobata Tønsberg	1
Fungi	Ascomycota	Lecanoromycetes	Lecanorales	Stereocaulaceae	Lepraria	Lepraria incana (L.) Ach.	6
Fungi	Ascomycota	Lecanoromycetes	Lecanorales	Stereocaulaceae	Lepraria	Lepraria lobificans Nyl.	3
Fungi	Ascomycota	Lecanoromycetes	Lecanorales	Stereocaulaceae	Lepraria	Lepraria neglecta (Nyl.) Erichsen	1
Fungi	Ascomycota	Lecanoromycetes	Lecanorales	Stereocaulaceae	Squamarina	Squamarina Poelt	1
Fungi	Ascomycota	Lecanoromycetes	Lecanorales	Stereocaulaceae	Squamarina	Squamarina cartilaginea f. cartilaginea (With.) P. James	7
Fungi	Ascomycota	Lecanoromycetes	Lecanorales	Stereocaulaceae	Squamarina	Squamarina lentigera (Weber) Poelt	1
Fungi	Ascomycota	Lecanoromycetes	Lecanorales	Stereocaulaceae	Squamarina	Squamarina stella-petraea Poelt	1
Fungi	Ascomycota	Lecanoromycetes	Lecanorales	Stereocaulaceae	Stereocaulon	Stereocaulon Hoffm.	1
Fungi	Ascomycota	Lecanoromycetes	Lecanorales	Stereocaulaceae	Stereocaulon	Stereocaulon alpinum Laurer	7
Fungi	Ascomycota	Lecanoromycetes	Lecanorales	Stereocaulaceae	Stereocaulon	Stereocaulon rivulorum H. Magn.	1
Fungi	Ascomycota	Lecanoromycetes	Lecanorales	Stereocaulaceae	Stereocaulon	Stereocaulon vesuvianum var. vesuvianum Pers.	1
Fungi	Ascomycota	Lecanoromycetes	Lecanorales	Tephromelataceae	Tephromela	Tephromela atra var. atra (Huds.) Hafellner	4
Fungi	Ascomycota	Lecanoromycetes	Lecideales	Lecideaceae	Bellemerea	Bellemerea alpina (Sommerf.) Clauzade & Cl. Roux	7
Fungi	Ascomycota	Lecanoromycetes	Lecideales	Lecideaceae	Bryobilimbia	Bryobilimbia hypnorum (Lib.) Fryday, Printzen & S. Ekman	1
Fungi	Ascomycota	Lecanoromycetes	Lecideales	Lecideaceae	Clauzadea	Clauzadea immersa (Hoffm.) Hafellner & Bellem.	1
Fungi	Ascomycota	Lecanoromycetes	Lecideales	Lecideaceae	Clauzadea	Clauzadea metzleri (Körb.) D. Hawksw.	1
Fungi	Ascomycota	Lecanoromycetes	Lecideales	Lecideaceae	Lecidea	Lecidea atrobrunnea subsp. atrobrunnea (DC.) Schaer.	9
Fungi	Ascomycota	Lecanoromycetes	Lecideales	Lecideaceae	Lecidea	Lecidea auriculata subsp. auriculata Th. Fr.	2
Fungi	Ascomycota	Lecanoromycetes	Lecideales	Lecideaceae	Lecidea	Lecidea cerviniicola B. de Lesd.	1
Fungi	Ascomycota	Lecanoromycetes	Lecideales	Lecideaceae	Lecidea	Lecidea confluens (Weber) Ach.	30
Fungi	Ascomycota	Lecanoromycetes	Lecideales	Lecideaceae	Lecidea	Lecidea fuscoatra (L.) Ach.	7
Fungi	Ascomycota	Lecanoromycetes	Lecideales	Lecideaceae	Lecidea	Lecidea lapicida var. lapicida (Ach.) Ach.	8
Fungi	Ascomycota	Lecanoromycetes	Lecideales	Lecideaceae	Lecidea	Lecidea lapicida var. pantherina (Hoffm.) Ach.	4
Fungi	Ascomycota	Lecanoromycetes	Lecideales	Lecideaceae	Lecidea	Lecidea lithophila (Ach.) Ach.	3
Fungi	Ascomycota	Lecanoromycetes	Lecideales	Lecideaceae	Lecidea	Lecidea plana (J. Lahm) Nyl.	2
Fungi	Ascomycota	Lecanoromycetes	Lecideales	Lecideaceae	Lecidea	Lecidea praenubila Nyl.	3
Fungi	Ascomycota	Lecanoromycetes	Lecideales	Lecideaceae	Lecidea	Lecidea promiscens Nyl.	1
Fungi	Ascomycota	Lecanoromycetes	Lecideales	Lecideaceae	Lecidea	Lecidea swartzioidea Nyl.	1
Fungi	Ascomycota	Lecanoromycetes	Lecideales	Lecideaceae	Lecidea	Lecidea tessellata var. tessellata Flörke	4
Fungi	Ascomycota	Lecanoromycetes	Lecideales	Lecideaceae	Lecidoma	Lecidoma demissum (Rutstr.) Gotth. Schneid. & Hertel	8
Fungi	Ascomycota	Lecanoromycetes	Lecideales	Lecideaceae	Melanolecia	Melanolecia transitoria (Arnold) Hertel	1
Fungi	Ascomycota	Lecanoromycetes	Lecideales	Lecideaceae	Mycobilimbia	Mycobilimbia Rehm	1
Fungi	Ascomycota	Lecanoromycetes	Lecideales	Lecideaceae	Porpidia	Porpidia Körb.	1
Fungi	Ascomycota	Lecanoromycetes	Lecideales	Lecideaceae	Porpidia	Porpidia albocaerulescens (Wulfen) Hertel & Knoph	1
Fungi	Ascomycota	Lecanoromycetes	Lecideales	Lecideaceae	Porpidia	Porpidia cinereoatra (Ach.) Hertel & Knoph	7
Fungi	Ascomycota	Lecanoromycetes	Lecideales	Lecideaceae	Porpidia	Porpidia crustulata (Ach.) Hertel & Knoph	6
Fungi	Ascomycota	Lecanoromycetes	Lecideales	Lecideaceae	Porpidia	Porpidia macrocarpa (DC.) Hertel & A.J. Schwab	18
Fungi	Ascomycota	Lecanoromycetes	Lecideales	Lecideaceae	Porpidia	Porpidia speirea (Ach.) Kremp.	17
Fungi	Ascomycota	Lecanoromycetes	Lecideales	Lecideaceae	Porpidia	Porpidia superba (Körb.) Hertel & Knoph	1
Fungi	Ascomycota	Lecanoromycetes	Leprocaulales	Leprocaulaceae	Leprocaulon	Leprocaulon quisquiliare (Leers) M. Choisy	1
Fungi	Ascomycota	Lecanoromycetes	Ostropales	Graphidaceae	Diploschistes	Diploschistes actinostoma (Ach.) Zahlbr.	2
Fungi	Ascomycota	Lecanoromycetes	Ostropales	Graphidaceae	Diploschistes	Diploschistes muscorum subsp. muscorum (Scop.) R. Sant.	1
Fungi	Ascomycota	Lecanoromycetes	Ostropales	Graphidaceae	Diploschistes	Diploschistes scruposus (Schreb.) Norman	15
Fungi	Ascomycota	Lecanoromycetes	Ostropales	Graphidaceae	Graphis	Graphis elegans (Sm.) Ach.	1
Fungi	Ascomycota	Lecanoromycetes	Ostropales	Graphidaceae	Graphis	Graphis scripta (L.) Ach.	8
Fungi	Ascomycota	Lecanoromycetes	Ostropales	Graphidaceae	Xalocoa	Xalocoa ocellata (Fr.) Kraichak, Lücking & Lumbsch	1
Fungi	Ascomycota	Lecanoromycetes	Ostropales	Gyalectaceae	Gyalecta	Gyalecta jenensis var. jenensis (Batsch) Zahlbr.	1
Fungi	Ascomycota	Lecanoromycetes	Ostropales	Gyalectaceae	Gyalecta	Gyalecta truncigena (Ach.) Hepp	1
Fungi	Ascomycota	Lecanoromycetes	Ostropales	Phlyctidaceae	Phlyctis	Phlyctis argena (Spreng.) Flot.	4
Fungi	Ascomycota	Lecanoromycetes	Ostropales	Porinaceae	Porina	Porina aenea (Wallr.) Zahlbr.	1
Fungi	Ascomycota	Lecanoromycetes	Ostropales	Stictidaceae	Thelopsis	Thelopsis isiaca Stizenb.	1
Fungi	Ascomycota	Lecanoromycetes	Peltigerales	Collemataceae	Blennothallia	Blennothallia crispa (Huds.) Otálora, P.M. Jørg. & Wedin	3
Fungi	Ascomycota	Lecanoromycetes	Peltigerales	Collemataceae	Collema	Collema flaccidum (Ach.) Ach.	8
Fungi	Ascomycota	Lecanoromycetes	Peltigerales	Collemataceae	Collema	Collema furfuraceum (Arnold) Du Rietz	1
Fungi	Ascomycota	Lecanoromycetes	Peltigerales	Collemataceae	Collema	Collema subflaccidum Degel.	2
Fungi	Ascomycota	Lecanoromycetes	Peltigerales	Collemataceae	Enchylium	Enchylium polycarpon subsp. polycarpon (Hoffm.) Otálora, P.M. Jørg. & Wedin	2
Fungi	Ascomycota	Lecanoromycetes	Peltigerales	Collemataceae	Enchylium	Enchylium tenax (Sw.) Gray	1
Fungi	Ascomycota	Lecanoromycetes	Peltigerales	Collemataceae	Lathagrium	Lathagrium auriforme (With.) Otálora, P.M. Jørg. & Wedin	1
Fungi	Ascomycota	Lecanoromycetes	Peltigerales	Collemataceae	Lathagrium	Lathagrium cristatum (L.) Otálora, P.M. Jørg. & Wedin	1
Fungi	Ascomycota	Lecanoromycetes	Peltigerales	Collemataceae	Lathagrium	Lathagrium undulatum (Flot.) Poetsch	1
Fungi	Ascomycota	Lecanoromycetes	Peltigerales	Collemataceae	Leptogium	Leptogium brebissonii Mont.	1
Fungi	Ascomycota	Lecanoromycetes	Peltigerales	Collemataceae	Scytinium	Scytinium callopismum (A. Massal.) Otálora, P.M. Jørg. & Wedin	1
Fungi	Ascomycota	Lecanoromycetes	Peltigerales	Collemataceae	Scytinium	Scytinium gelatinosum (With.) Otálora, P.M. Jørg. & Wedin	1
Fungi	Ascomycota	Lecanoromycetes	Peltigerales	Collemataceae	Scytinium	Scytinium lichenoides (L.) Otálora, P.M. Jørg. & Wedin	2
Fungi	Ascomycota	Lecanoromycetes	Peltigerales	Collemataceae	Scytinium	Scytinium palmatum (Huds.) Gray	1
Fungi	Ascomycota	Lecanoromycetes	Peltigerales	Collemataceae	Scytinium	Scytinium plicatile (Ach.) Otálora, P.M. Jørg. & Wedin	4
Fungi	Ascomycota	Lecanoromycetes	Peltigerales	Collemataceae	Scytinium	Scytinium pulvinatum (Hoffm.) Otálora, P.M. Jørg. & Wedin	1
Fungi	Ascomycota	Lecanoromycetes	Peltigerales	Collemataceae	Scytinium	Scytinium tenuissimum (Dicks.) Otálora, P.M. Jørg. & Wedin	1
Fungi	Ascomycota	Lecanoromycetes	Peltigerales	Lobariaceae	Lobaria	Lobaria linita (Ach.) Rabenh.	7
Fungi	Ascomycota	Lecanoromycetes	Peltigerales	Lobariaceae	Lobaria	Lobaria pulmonaria (L.) Hoffm.	11
Fungi	Ascomycota	Lecanoromycetes	Peltigerales	Lobariaceae	Lobarina	Lobarina scrobiculata (Scop.) Cromb.	1
Fungi	Ascomycota	Lecanoromycetes	Peltigerales	Lobariaceae	Sticta	Sticta sylvatica (Huds.) Ach.	1
Fungi	Ascomycota	Lecanoromycetes	Peltigerales	Nephromataceae	Nephroma	Nephroma bellum (Spreng.) Tuck.	1
Fungi	Ascomycota	Lecanoromycetes	Peltigerales	Nephromataceae	Nephroma	Nephroma helveticum Ach.	1
Fungi	Ascomycota	Lecanoromycetes	Peltigerales	Nephromataceae	Nephroma	Nephroma laevigatum Ach.	2
Fungi	Ascomycota	Lecanoromycetes	Peltigerales	Nephromataceae	Nephroma	Nephroma parile (Ach.) Ach.	2
Fungi	Ascomycota	Lecanoromycetes	Peltigerales	Nephromataceae	Nephroma	Nephroma tangeriense (Maheu & A. Gillet) Zahlbr.	1
Fungi	Ascomycota	Lecanoromycetes	Peltigerales	Pannariaceae	Pectenia	Pectenia plumbea (Lightf.) P.M. Jørg., L. Lindblom, Wedin & S. Ekman	2
Fungi	Ascomycota	Lecanoromycetes	Peltigerales	Pannariaceae	Protopannaria	Protopannaria pezizoides (Weber) P.M. Jørg. & S. Ekman	3
Fungi	Ascomycota	Lecanoromycetes	Peltigerales	Pannariaceae	Staurolemma	Staurolemma omphalarioides (Anzi) P.M. Jørg. & Henssen	1
Fungi	Ascomycota	Lecanoromycetes	Peltigerales	Peltigeraceae	Peltigera	Peltigera aphthosa (L.) Willd.	11
Fungi	Ascomycota	Lecanoromycetes	Peltigerales	Peltigeraceae	Peltigera	Peltigera canina (L.) Willd.	8
Fungi	Ascomycota	Lecanoromycetes	Peltigerales	Peltigeraceae	Peltigera	Peltigera collina (Ach.) Schrad.	3
Fungi	Ascomycota	Lecanoromycetes	Peltigerales	Peltigeraceae	Peltigera	Peltigera degenii Gyeln.	1
Fungi	Ascomycota	Lecanoromycetes	Peltigerales	Peltigeraceae	Peltigera	Peltigera didactyla (With.) J.R. Laundon	3
Fungi	Ascomycota	Lecanoromycetes	Peltigerales	Peltigeraceae	Peltigera	Peltigera elisabethae Gyeln.	8
Fungi	Ascomycota	Lecanoromycetes	Peltigerales	Peltigeraceae	Peltigera	Peltigera horizontalis (Huds.) Baumg.	7
Fungi	Ascomycota	Lecanoromycetes	Peltigerales	Peltigeraceae	Peltigera	Peltigera lepidophora (Vain.) Bitter	1
Fungi	Ascomycota	Lecanoromycetes	Peltigerales	Peltigeraceae	Peltigera	Peltigera leucophlebia (Nyl.) Gyeln.	5
Fungi	Ascomycota	Lecanoromycetes	Peltigerales	Peltigeraceae	Peltigera	Peltigera malacea (Ach.) Funck	4
Fungi	Ascomycota	Lecanoromycetes	Peltigerales	Peltigeraceae	Peltigera	Peltigera membranacea (Ach.) Nyl.	2
Fungi	Ascomycota	Lecanoromycetes	Peltigerales	Peltigeraceae	Peltigera	Peltigera monticola Vitik.	3
Fungi	Ascomycota	Lecanoromycetes	Peltigerales	Peltigeraceae	Peltigera	Peltigera polydactylon (Neck.) Hoffm.	4
Fungi	Ascomycota	Lecanoromycetes	Peltigerales	Peltigeraceae	Peltigera	Peltigera ponojensis Gyeln.	6
Fungi	Ascomycota	Lecanoromycetes	Peltigerales	Peltigeraceae	Peltigera	Peltigera praetextata (Sommerf.) Zopf	26
Fungi	Ascomycota	Lecanoromycetes	Peltigerales	Peltigeraceae	Peltigera	Peltigera rufescens (Weiss) Humb.	14
Fungi	Ascomycota	Lecanoromycetes	Peltigerales	Peltigeraceae	Peltigera	Peltigera venosa (L.) Hoffm.	1
Fungi	Ascomycota	Lecanoromycetes	Peltigerales	Peltigeraceae	Solorina	Solorina bispora subsp. bispora Nyl.	5
Fungi	Ascomycota	Lecanoromycetes	Peltigerales	Peltigeraceae	Solorina	Solorina crocea (L.) Ach.	9
Fungi	Ascomycota	Lecanoromycetes	Peltigerales	Peltigeraceae	Solorina	Solorina saccata (L.) Ach.	5
Fungi	Ascomycota	Lecanoromycetes	Peltigerales	Placynthiaceae	Placynthium	Placynthium nigrum (Huds.) Gray	2
Fungi	Ascomycota	Lecanoromycetes	Pertusariales	Icmadophilaceae	Dibaeis	Dibaeis baeomyces (L. f.) Rambold & Hertel	4
Fungi	Ascomycota	Lecanoromycetes	Pertusariales	Icmadophilaceae	Icmadophila	Icmadophila ericetorum (L.) Zahlbr.	1
Fungi	Ascomycota	Lecanoromycetes	Pertusariales	Icmadophilaceae	Thamnolia	Thamnolia vermicularis subsp. vermicularis chem. squamatic acid	1
Fungi	Ascomycota	Lecanoromycetes	Pertusariales	Icmadophilaceae	Thamnolia	Thamnolia vermicularis subsp. vermicularis chem. thamnolic acid	8
Fungi	Ascomycota	Lecanoromycetes	Pertusariales	Megasporaceae	Aspicilia	Aspicilia candida (Anzi) Hue	2
Fungi	Ascomycota	Lecanoromycetes	Pertusariales	Megasporaceae	Aspicilia	Aspicilia cinerea (L.) Körb.	14
Fungi	Ascomycota	Lecanoromycetes	Pertusariales	Megasporaceae	Aspiciliella	Aspiciliella intermutans (Nyl.) M. Choisy	1
Fungi	Ascomycota	Lecanoromycetes	Pertusariales	Megasporaceae	Circinaria	Circinaria caesiocinerea (Malbr.) A. Nordin, Savić & Tibell	54
Fungi	Ascomycota	Lecanoromycetes	Pertusariales	Megasporaceae	Circinaria	Circinaria calcarea (L.) A. Nordin, Savić & Tibell	2
Fungi	Ascomycota	Lecanoromycetes	Pertusariales	Megasporaceae	Circinaria	Circinaria contorta (Hoffm.) A. Nordin, Savić & Tibell	4
Fungi	Ascomycota	Lecanoromycetes	Pertusariales	Megasporaceae	Circinaria	Circinaria coronata (A. Massal.)	2
Fungi	Ascomycota	Lecanoromycetes	Pertusariales	Megasporaceae	Circinaria	Circinaria gibbosa (Ach.) A. Nordin, Savić & Tibell	2
Fungi	Ascomycota	Lecanoromycetes	Pertusariales	Megasporaceae	Circinaria	Circinaria hoffmanniana (S. Ekman & Fröberg ex R. Sant.) A. Nordin	5
Fungi	Ascomycota	Lecanoromycetes	Pertusariales	Megasporaceae	Lobothallia	Lobothallia alphoplaca (Wahlenb.) Hafellner	3
Fungi	Ascomycota	Lecanoromycetes	Pertusariales	Megasporaceae	Lobothallia	Lobothallia radiosa (Hoffm.) Hafellner	6
Fungi	Ascomycota	Lecanoromycetes	Pertusariales	Megasporaceae	Megaspora	Megaspora verrucosa var. mutabilis (Ach.) Nimis & Cl. Roux	1
Fungi	Ascomycota	Lecanoromycetes	Pertusariales	Ochrolechiaceae	Lepra	Lepra albescens (Huds.) Hafellner	9
Fungi	Ascomycota	Lecanoromycetes	Pertusariales	Ochrolechiaceae	Lepra	Lepra amara (Ach.) Hafellner	4
Fungi	Ascomycota	Lecanoromycetes	Pertusariales	Ochrolechiaceae	Lepra	Lepra corallina (L.) Hafellner	3
Fungi	Ascomycota	Lecanoromycetes	Pertusariales	Ochrolechiaceae	Lepra	Lepra schaereri (Schaer.) Hafellner	1
Fungi	Ascomycota	Lecanoromycetes	Pertusariales	Ochrolechiaceae	Ochrolechia	Ochrolechia alboflavescens (Wulfen) Zahlbr.	2
Fungi	Ascomycota	Lecanoromycetes	Pertusariales	Ochrolechiaceae	Ochrolechia	Ochrolechia androgyna (Hoffm.) Arnold	3
Fungi	Ascomycota	Lecanoromycetes	Pertusariales	Ochrolechiaceae	Ochrolechia	Ochrolechia balcanica Verseghy	1
Fungi	Ascomycota	Lecanoromycetes	Pertusariales	Ochrolechiaceae	Ochrolechia	Ochrolechia pallescens (L.) A. Massal.	1
Fungi	Ascomycota	Lecanoromycetes	Pertusariales	Ochrolechiaceae	Varicellaria	Varicellaria hemisphaerica (Flörke) I. Schmitt & Lumbsch	1
Fungi	Ascomycota	Lecanoromycetes	Pertusariales	Ochrolechiaceae	Varicellaria	Varicellaria lactea (L.) I. Schmitt & Lumbsch	4
Fungi	Ascomycota	Lecanoromycetes	Pertusariales	Pertusariaceae	Pertusaria	Pertusaria DC.	3
Fungi	Ascomycota	Lecanoromycetes	Pertusariales	Pertusariaceae	Pertusaria	Pertusaria flavicans Lamy	1
Fungi	Ascomycota	Lecanoromycetes	Pertusariales	Pertusariaceae	Pertusaria	Pertusaria flavida (DC.) J.R. Laundon	3
Fungi	Ascomycota	Lecanoromycetes	Pertusariales	Pertusariaceae	Pertusaria	Pertusaria hymenea (Ach.) Schaer.	1
Fungi	Ascomycota	Lecanoromycetes	Pertusariales	Pertusariaceae	Pertusaria	Pertusaria leioplaca (Ach.) DC.	3
Fungi	Ascomycota	Lecanoromycetes	Pertusariales	Pertusariaceae	Pertusaria	Pertusaria pertusa var. pertusa (L.) Tuck.	1
Fungi	Ascomycota	Lecanoromycetes	Pertusariales	Pertusariaceae	Pertusaria	Pertusaria pseudocorallina (Lilj.) Arnold	1
Fungi	Ascomycota	Lecanoromycetes	Rhizocarpales	Rhizocarpaceae	Rhizocarpon	Rhizocarpon Ramond ex DC.	4
Fungi	Ascomycota	Lecanoromycetes	Rhizocarpales	Rhizocarpaceae	Rhizocarpon	Rhizocarpon badioatrum (Spreng.) Th. Fr.	3
Fungi	Ascomycota	Lecanoromycetes	Rhizocarpales	Rhizocarpaceae	Rhizocarpon	Rhizocarpon disporum (Hepp) Müll. Arg.	23
Fungi	Ascomycota	Lecanoromycetes	Rhizocarpales	Rhizocarpaceae	Rhizocarpon	Rhizocarpon distinctum Th. Fr.	3
Fungi	Ascomycota	Lecanoromycetes	Rhizocarpales	Rhizocarpaceae	Rhizocarpon	Rhizocarpon geminatum Körb.	4
Fungi	Ascomycota	Lecanoromycetes	Rhizocarpales	Rhizocarpaceae	Rhizocarpon	Rhizocarpon geographicum (L.) DC. s.lat.	101
Fungi	Ascomycota	Lecanoromycetes	Rhizocarpales	Rhizocarpaceae	Rhizocarpon	Rhizocarpon geographicum subsp. lindsayanum (Räsänen) Ahti	1
Fungi	Ascomycota	Lecanoromycetes	Rhizocarpales	Rhizocarpaceae	Rhizocarpon	Rhizocarpon hochstetteri (Körb.) Vain.	1
Fungi	Ascomycota	Lecanoromycetes	Rhizocarpales	Rhizocarpaceae	Rhizocarpon	Rhizocarpon macrosporum Räsänen	4
Fungi	Ascomycota	Lecanoromycetes	Rhizocarpales	Rhizocarpaceae	Rhizocarpon	Rhizocarpon polycarpum (Hepp) Th. Fr.	8
Fungi	Ascomycota	Lecanoromycetes	Rhizocarpales	Rhizocarpaceae	Rhizocarpon	Rhizocarpon reductum Th. Fr.	3
Fungi	Ascomycota	Lecanoromycetes	Rhizocarpales	Rhizocarpaceae	Rhizocarpon	Rhizocarpon saanaënse Räsänen	3
Fungi	Ascomycota	Lecanoromycetes	Rhizocarpales	Rhizocarpaceae	Rhizocarpon	Rhizocarpon umbilicatum (Ramond) Flagey	1
Fungi	Ascomycota	Lecanoromycetes	Rhizocarpales	Sporastatiaceae	Sporastatia	Sporastatia testudinea (Ach.) A. Massal.	14
Fungi	Ascomycota	Lecanoromycetes	Sarrameanales	Schaereriaceae	Schaereria	Schaereria fuscocinerea (Nyl.) Clauzade & Cl. Roux	5
Fungi	Ascomycota	Lecanoromycetes	Teloschistales	Teloschistaceae	Athallia	Athallia cerinella (Nyl.) Arup, Frödén & Søchting	2
Fungi	Ascomycota	Lecanoromycetes	Teloschistales	Teloschistaceae	Athallia	Athallia inconnexa (Nyl.) S.Y. Kondr. & Lőkös	1
Fungi	Ascomycota	Lecanoromycetes	Teloschistales	Teloschistaceae	Athallia	Athallia pyracea (Ach.) Arup, Frödén & Søchting	6
Fungi	Ascomycota	Lecanoromycetes	Teloschistales	Teloschistaceae	Blastenia	Blastenia ammiospila (Ach.) Arup, Søchting & Frödén	2
Fungi	Ascomycota	Lecanoromycetes	Teloschistales	Teloschistaceae	Blastenia	Blastenia crenularia (With.) Arup, Søchting & Frödén	12
Fungi	Ascomycota	Lecanoromycetes	Teloschistales	Teloschistaceae	Blastenia	Blastenia ferruginea (Huds.) A. Massal.	1
Fungi	Ascomycota	Lecanoromycetes	Teloschistales	Teloschistaceae	Blastenia	Blastenia herbidella (Hue) Servít	4
Fungi	Ascomycota	Lecanoromycetes	Teloschistales	Teloschistaceae	Bryoplaca	Bryoplaca jungermanniae (Vahl) Søchting, Frödén & Arup	3
Fungi	Ascomycota	Lecanoromycetes	Teloschistales	Teloschistaceae	Calogaya	Calogaya biatorina (A. Massal.) Arup, Frödén & Søchting	1
Fungi	Ascomycota	Lecanoromycetes	Teloschistales	Teloschistaceae	Caloplaca	Caloplaca Th. Fr.	6
Fungi	Ascomycota	Lecanoromycetes	Teloschistales	Teloschistaceae	Caloplaca	Caloplaca cacuminum Poelt	1
Fungi	Ascomycota	Lecanoromycetes	Teloschistales	Teloschistaceae	Caloplaca	Caloplaca cerina (Hedw.) Th. Fr. s.lat.	11
Fungi	Ascomycota	Lecanoromycetes	Teloschistales	Teloschistaceae	Caloplaca	Caloplaca chlorina (Flot.) H. Olivier	2
Fungi	Ascomycota	Lecanoromycetes	Teloschistales	Teloschistaceae	Caloplaca	Caloplaca stillicidiorum var. muscorum (A. Massal.)	5
Fungi	Ascomycota	Lecanoromycetes	Teloschistales	Teloschistaceae	Flavoplaca	Flavoplaca citrina (Hoffm.) Arup, Frödén & Søchting	1
Fungi	Ascomycota	Lecanoromycetes	Teloschistales	Teloschistaceae	Gyalolechia	Gyalolechia bracteata (Hoffm.) A. Massal.	1
Fungi	Ascomycota	Lecanoromycetes	Teloschistales	Teloschistaceae	Gyalolechia	Gyalolechia flavorubescens var. flavorubescens (Huds.) Søchting, Frödén & Arup	1
Fungi	Ascomycota	Lecanoromycetes	Teloschistales	Teloschistaceae	Gyalolechia	Gyalolechia fulgens (Sw.) Søchting, Frödén & Arup	2
Fungi	Ascomycota	Lecanoromycetes	Teloschistales	Teloschistaceae	Kuettlingeria	Kuettlingeria albolutescens (Nyl.) I.V. Frolov, Vondrák & Arup	2
Fungi	Ascomycota	Lecanoromycetes	Teloschistales	Teloschistaceae	Kuettlingeria	Kuettlingeria teicholyta (Ach.) Trevis.	2
Fungi	Ascomycota	Lecanoromycetes	Teloschistales	Teloschistaceae	Lendemeriella	Lendemeriella exsecuta (Nyl.) S. Y. Kondr.	1
Fungi	Ascomycota	Lecanoromycetes	Teloschistales	Teloschistaceae	Pisutiella	Pisutiella conversa (Kremp.) S.Y. Kondr., Lőkös & Farkas	2
Fungi	Ascomycota	Lecanoromycetes	Teloschistales	Teloschistaceae	Polycauliona	Polycauliona candelaria (L.) Frödén, Arup & Søchting	8
Fungi	Ascomycota	Lecanoromycetes	Teloschistales	Teloschistaceae	Polycauliona	Polycauliona polycarpa (Hoffm.) Frödén, Arup & Søchting	2
Fungi	Ascomycota	Lecanoromycetes	Teloschistales	Teloschistaceae	Pyrenodesmia	Pyrenodesmia erodens (Tretiach, Pinna & Grube) Søchting, Arup & Frödén	1
Fungi	Ascomycota	Lecanoromycetes	Teloschistales	Teloschistaceae	Rufoplaca	Rufoplaca arenaria (Pers.) Arup, Søchting & Frödén	22
Fungi	Ascomycota	Lecanoromycetes	Teloschistales	Teloschistaceae	Rufoplaca	Rufoplaca rubroaurantiaca (B. de Lesd.) Cl. Roux	5
Fungi	Ascomycota	Lecanoromycetes	Teloschistales	Teloschistaceae	Rusavskia	Rusavskia elegans subsp. elegans (Link) S.Y. Kondr. & Kärnefelt	16
Fungi	Ascomycota	Lecanoromycetes	Teloschistales	Teloschistaceae	Rusavskia	Rusavskia sorediata (Vain.) S.Y. Kondr. & Kärnefelt	5
Fungi	Ascomycota	Lecanoromycetes	Teloschistales	Teloschistaceae	Seirophora	Seirophora villosa (Ach.) Frödén	1
Fungi	Ascomycota	Lecanoromycetes	Teloschistales	Teloschistaceae	Squamulea	Squamulea subsoluta (Nyl.) Arup, Søchting & Frödén	1
Fungi	Ascomycota	Lecanoromycetes	Teloschistales	Teloschistaceae	Teloschistes	Teloschistes chrysophthalmos (L.) Th. Fr.	1
Fungi	Ascomycota	Lecanoromycetes	Teloschistales	Teloschistaceae	Usnochroma	Usnochroma carphineum (Fr.) Søchting, Arup & Frödén	1
Fungi	Ascomycota	Lecanoromycetes	Teloschistales	Teloschistaceae	Variospora	Variospora flavescens (Huds.) Arup, Frödén & Søchting	3
Fungi	Ascomycota	Lecanoromycetes	Teloschistales	Teloschistaceae	Xanthocarpia	Xanthocarpia crenulatella (Nyl.) Frödén, Arup & Søchting	7
Fungi	Ascomycota	Lecanoromycetes	Teloschistales	Teloschistaceae	Xanthocarpia	Xanthocarpia ferrarii (Bagl.) Frödén, Arup & Søchting	1
Fungi	Ascomycota	Lecanoromycetes	Teloschistales	Teloschistaceae	Xanthomendoza	Xanthomendoza fallax (Hepp) Søchting, Kärnefelt & S.Y. Kondr.	19
Fungi	Ascomycota	Lecanoromycetes	Teloschistales	Teloschistaceae	Xanthomendoza	Xanthomendoza fulva (Hoffm.) Søchting, Kärnefelt & S.Y. Kondr.	2
Fungi	Ascomycota	Lecanoromycetes	Teloschistales	Teloschistaceae	Xanthomendoza	Xanthomendoza ulophyllodes (Räsänen) Søchting, Kärnefelt & S.Y. Kondr.	4
Fungi	Ascomycota	Lecanoromycetes	Teloschistales	Teloschistaceae	Xanthoria	Xanthoria (Fr.) Th. Fr.	1
Fungi	Ascomycota	Lecanoromycetes	Teloschistales	Teloschistaceae	Xanthoria	Xanthoria calcicola Oxner	3
Fungi	Ascomycota	Lecanoromycetes	Teloschistales	Teloschistaceae	Xanthoria	Xanthoria parietina (L.) Th. Fr.	15
Fungi	Ascomycota	Lecanoromycetes	Trapeliales	Trapeliaceae	Placynthiella	Placynthiella icmalea (Ach.) Coppins & P. James	1
Fungi	Ascomycota	Lecanoromycetes	Trapeliales	Trapeliaceae	Trapeliopsis	Trapeliopsis Hertel & Gotth. Schneid.	1
Fungi	Ascomycota	Lecanoromycetes	Trapeliales	Trapeliaceae	Trapeliopsis	Trapeliopsis gelatinosa (Flörke) Coppins & P. James	1
Fungi	Ascomycota	Lecanoromycetes	Trapeliales	Trapeliaceae	Trapeliopsis	Trapeliopsis granulosa (Hoffm.) Lumbsch	1
Fungi	Ascomycota	Lecanoromycetes	Trapeliales	Xylographaceae	Lambiella	Lambiella insularis (Nyl.) T. Sprib.	5
Fungi	Ascomycota	Lecanoromycetes	Umbilicariales	Fuscideaceae	Fuscidea	Fuscidea cyathoides (Ach.) V. Wirth & Vězda	2
Fungi	Ascomycota	Lecanoromycetes	Umbilicariales	Fuscideaceae	Fuscidea	Fuscidea lygaea (W. Mann) V. Wirth & Vězda	1
Fungi	Ascomycota	Lecanoromycetes	Umbilicariales	Fuscideaceae	Orphniospora	Orphniospora mosigii (Körb.) Hertel & Rambold	2
Fungi	Ascomycota	Lecanoromycetes	Umbilicariales	Ophioparmaceae	Hypocenomyce	Hypocenomyce scalaris (Ach.) M. Choisy	19
Fungi	Ascomycota	Lecanoromycetes	Umbilicariales	Ophioparmaceae	Ophioparma	Ophioparma ventosa (L.) Norman	2
Fungi	Ascomycota	Lecanoromycetes	Umbilicariales	Umbilicariaceae	Umbilicaria	Umbilicaria aprina Nyl.	1
Fungi	Ascomycota	Lecanoromycetes	Umbilicariales	Umbilicariaceae	Umbilicaria	Umbilicaria crustulosa subsp. crustulosa (Ach.) Lamy	9
Fungi	Ascomycota	Lecanoromycetes	Umbilicariales	Umbilicariaceae	Umbilicaria	Umbilicaria cylindrica var. cylindrica (L.) Delise	40
Fungi	Ascomycota	Lecanoromycetes	Umbilicariales	Umbilicariaceae	Umbilicaria	Umbilicaria cylindrica var. delisei Nyl.	3
Fungi	Ascomycota	Lecanoromycetes	Umbilicariales	Umbilicariaceae	Umbilicaria	Umbilicaria cylindrica var. tornata (Ach.) Nyl.	12
Fungi	Ascomycota	Lecanoromycetes	Umbilicariales	Umbilicariaceae	Umbilicaria	Umbilicaria decussata (Vill.) Zahlbr.	3
Fungi	Ascomycota	Lecanoromycetes	Umbilicariales	Umbilicariaceae	Umbilicaria	Umbilicaria deusta (L.) Baumg.	29
Fungi	Ascomycota	Lecanoromycetes	Umbilicariales	Umbilicariaceae	Umbilicaria	Umbilicaria hirsuta (Westr.) Ach.	6
Fungi	Ascomycota	Lecanoromycetes	Umbilicariales	Umbilicariaceae	Umbilicaria	Umbilicaria laevis (Schaer.) Frey	4
Fungi	Ascomycota	Lecanoromycetes	Umbilicariales	Umbilicariaceae	Umbilicaria	Umbilicaria meizospora (Harm.) E.A. Davydov & D. Masson	6
Fungi	Ascomycota	Lecanoromycetes	Umbilicariales	Umbilicariaceae	Umbilicaria	Umbilicaria nylanderiana (Zahlbr.) H. Magn.	3
Fungi	Ascomycota	Lecanoromycetes	Umbilicariales	Umbilicariaceae	Umbilicaria	Umbilicaria polyphylla (L.) Baumg.	3
Fungi	Ascomycota	Lecanoromycetes	Umbilicariales	Umbilicariaceae	Umbilicaria	Umbilicaria pustulata (L.) Hoffm.	10
Fungi	Ascomycota	Lecanoromycetes	Umbilicariales	Umbilicariaceae	Umbilicaria	Umbilicaria ruebeliana (Du Rietz & Frey) Frey	1
Fungi	Ascomycota	Lecanoromycetes	Umbilicariales	Umbilicariaceae	Umbilicaria	Umbilicaria torrefacta (Lightf.) Schrad.	2
Fungi	Ascomycota	Lecanoromycetes	Umbilicariales	Umbilicariaceae	Umbilicaria	Umbilicaria virginis Schaer.	8
Fungi	Ascomycota	Lichinomycetes	Lichinales	Lichinaceae	Anema	Anema nummularium var. nummularium (Dufour ex Durieu & Mont.) Nyl. ex Forssell	5
Fungi	Ascomycota	Lichinomycetes	Lichinales	Lichinaceae	Anema	Anema tumidulum P.M. Jørg., M. Schultz & Guttová	1
Fungi	Ascomycota	Lichinomycetes	Lichinales	Lichinaceae	Lichinella	Lichinella stipatula Nyl.	2
Fungi	Ascomycota	Lichinomycetes	Lichinales	Peltulaceae	Peltula	Peltula euploca (Ach.) Poelt	1
Fungi	Ascomycota	Lichinomycetes	Lichinales	Peltulaceae	Peltula	Peltula patellata (Bagl.) Swinscow & Krog	1
Fungi	Basidiomycota	Agaricomycetes	Agaricales	Hygrophoraceae	Lichenomphalia	Lichenomphalia hudsoniana (H.S. Jenn.) Redhead, Lutzoni, Moncalvo & Vilgalys	1
Fungi	Incertae sedis	Incertae sedis	Incertae sedis	Incertae sedis	Incertae sedis	Carbonea vitellinaria (Nyl.) Hertel	10
Fungi	Incertae sedis	Incertae sedis	Incertae sedis	Incertae sedis	Incertae sedis	Carbonea vorticosa (Flörke) Hertel	2
Fungi	Incertae sedis	Incertae sedis	Incertae sedis	Incertae sedis	Incertae sedis	Diarthonis spadicea (Leight.) Frisch, Ertz, Coppins & P.F.Cannon	1
Fungi	Incertae sedis	Incertae sedis	Incertae sedis	Incertae sedis	Incertae sedis	Mycomicrothelia confusa D. Hawksw.	2
Fungi	Incertae sedis	Incertae sedis	Incertae sedis	Incertae sedis	Incertae sedis	Naetrocymbe fraxini (A. Massal.) R.C. Harris	2
Fungi	Incertae sedis	Incertae sedis	Incertae sedis	Incertae sedis	Incertae sedis	Naetrocymbe punctiformis (Pers.) R.C. Harris	3
Fungi	Incertae sedis	Incertae sedis	Incertae sedis	Incertae sedis	Incertae sedis	Paralecanographa grumulosa (Dufour) Ertz & Tehler	1
